# Supplementary material for: Quo vadis, smallholder forest landscape? An introduction to the LPB-RAP model
Source: PLoS One. 2024 Feb 2;19(2):e0297439. doi: 10.1371/journal.pone.0297439 (PMC10836681; doi:10.1371/journal.pone.0297439)
Supplement: S3 File — (XLSX) [file pone.0297439.s003.xlsx]

## Sheet: Intro
S3 File - Case study modeling: parametrization of demand time series and calibration to scenario assumptions
The S3 File docments the inputs and calculations made to derive the regional demands time series of the external footprint approach for the initial simulation year (here 2018 based on primary and remote sensing data) and consecutively for all time steps simulated (here 2019 to 2100 exemplary according to SSP2 scenario assumptions).
S3 File to: "Quo vadis, smallholder forest landscape? An introduction to the LPB-RAP model."

## Sheet: calculation demand time series 
Approach:	subnational regional, area-based, dynamic
Scenario:	SSP2
Time frame	2018-2100
Calibrated for:	2018 conditions (remote sensing and primary data for SSP2 scenario population values)
remote sensing data based, corrected	total agriculture area [ha]	604720	NOTE: This is the remote sensing derived de facto agicultural area after subtraction of built-up and plantations. It depicts the area that is used de facto to satisfy demands, crucial to regional calibration. Imports shares to satisfy demands are not quantifiable.
interpolated SSP2 population	persons	457430	NOTE: projections are based on 2000 data and diverge from Census information. The time series need to be calibrated for the SSP projection.
Calculated	smallholder share of population [%]	53.8734	NOTE: This value is crucial for calibration and simulation, as it is the basis for the allocation of the derived and calculated footprints for land allocation and p.r.n. for local allocation of wood consumption.
Primary data	footprint LUT02 (cropland-annual) [ha]	0.04735	1.92959	% of TOTAL						Cropland footprint total [ha] (annual + perennial):			1.21587
	footprint LUT03 (pasture)[ha]	1.23802	50.4513	% of TOTAL						percentage of annual of Cropland footprint total:			3.89433
	footprint LUT04 (agroforestry) [ha]	1.16852	47.6191	% of TOTAL						percentage of perennial of Cropland footprint total:			96.1057		Attention: agroforestry is an agglomerated LUT
	TOTAL	2.45389
	INPUTS																							apply calculations linear equation with one unknown on area equivalents							RESULTS as model input (no commata for PCRaster)
SSP2 for Latin America, Ecuador, Esmeraldas, mixed and rural areas:	decadal gridded population scenario	assumed kilocalories intake per capita per day	kcal/cap/year	Total calories population per year	PERCENTAGE OF KCAL NOT SATISIFIED BY TERRESTRIAL LAND USE (Aquatic and Diverse)	assumed diet patterns [approximated trend and projected ratio of diet components] - increasing trend of kcal-intake and animal sourced kcal incoporated; cropland (annual+perennial) and pasture include already fodder SSP2 : Caloric consumption and animal calorie shares converge slowly towards high levels. In the SSP2 baseline scenario, population dynamics, per capita caloric consumption and animal…									supraordinate SSP2 global socioeconomic scenario of persistent patterns [dynamic = projection of trends] see Table 1 https://www.sciencedirect.com/science/article/pii/S0959378016303399 REGIONAL NARRATIVE FOR CASE STUDY Simulation: 1. Pop development according to SPP2 gridded pop data and worldbank trend (urban, derived smallholder) NOTE: Assumption of urban+built-up stay stable after pop peak 2. …									LUT02		LUT03		LUT04			smallholder_share	FUTURE FOOTPRINT Agriculture			FUTURE Plantation demand	FUTURE AGB DEMAND POPULATION
						LUT02 cropland-annual			LUT04 agroforestry			LUT03 pasture
YEAR	interpolated Population (derived from simulation, rounded up to full values) of simulated landscape extent based on supranational regional projections	FAO 2010 kcal value Ecuador + SSP2 projection increase [2060, regional] + interpolation	calculated	calculated		diet shift assumption increase/decrease in %	primary data: annual crops [1,93 % of cultivation area] / [3.89% of crops]	kcal satisified per smallholder	diet shift assumption increase/decrease in %	primary data: perennial crops [47,62 % of cultivation area] / [96.11% of crops] & some meat, dairy, eggs etc.	kcal satisfied per smallholder	diet shift assumption increase/decrease in %	primary data: meat, dairy, eggs etc. [50,45 % of cultivation area]	kcal satisfied per smallholder	calculated urban population + assumption: stays stable after population peak	calculated urban pop share [%] increasing trend for Ecuador derived from Worldbank [%], projected until population peak	calcuated rural pop	primary data, remote sensing data and calculated rural pop share [%] = area equivalent to satisfy the pop demands in the landscape in the same ratio as 2018	calculated fuelwood [Mg / capita] based on UN data for Ecuador and UN data Ecuador pop declining trend for Ecuador derived from UN data [%]	subsistence timber [Mg / capita] primary data STATIC , due to unknown development	charcoal [Mg / capita] primary data not a factor for the region	plantation [ha] remote sensing and simulation based interpreted as oil palm (TMF), declining trend for oil palm derived from INEC (2018 to 2021)		2018: search for denominator Adjustement/Legacy factor apportioned kcal demand per agricultural type per smallholder / (Adjustment factor * rural population) = footprint agricultural type i.e.: (cultivation area share [remote sensing + primary data] / (Adjustment factor * rural population) = de facto landscpe area footprint [primary data] 2019+: apply denominator on projections: footprint = deman…							[%]	footprint LUT02 (cropland-annual) [ha]	footprint LUT03 (pasture) [ha]	footprint LUT04 (agroforestry) [ha]	[ha]	[Mg/ population]
Set values for calculations:				%:			1.92959			47.6191			50.4513			0.157143		53.8734	4.3	0	0	13.11		102.448		1.16524		0.68919			53.8734	0.04735	1.23802	1.16852	13.11	11846.5
2010		2614		ha:			11668.6			287962			305089									119725										TRUE	TRUE	TRUE
REFERENCE	Gao; Jones & O'Neill	https://doi.org/10.1038/s43016-021-00322-9, FAO 2010: https://ourworldindata.org/food-supply#caloric-energy-supply			https://www.fao.org/faostat/en/#data/FBS FAOSTAT Food Balance Sheet - Food Supply (kcal/capita/day) + Static Projection	https://www.fao.org/faostat/en/#data/FBS FAOSTAT Food Balance Sheet - Food Supply (kcal/capita/day) + Derived Trend			https://www.fao.org/faostat/en/#data/FBS FAOSTAT Food Balance Sheet - Food Supply (kcal/capita/day) + Static Projection			https://www.fao.org/faostat/en/#data/FBS FAOSTAT Food Balance Sheet - Food Supply (kcal/capita/day) + SSP2 moderate increase projection			https://data.worldbank.org/indicator/SP.URB.TOTL.IN.ZS?locations=EC				https://data.un.org/Data.aspx?d=EDATA&f=cmID%3AFW%3BtrID%3A1231			https://app.powerbi.com/view?r=eyJrIjoiNjk1M2M4Y2UtNmYwOS00MDk1LWIxYzgtNmVkMzM5ODMzODNlIiwidCI6ImYxNThhMmU4LWNhZWMtNDQwNi1iMGFiLWY1ZTI1OWJkYTExMiJ9&pageName=ReportSection5b660c865b9de068070e		demand satisfied per smallholder:	Adjustment factor:	demand satisfied per smallholder:	Adjustment factor:	demand satisfied per smallholder:	Adjustment factor.
2018	457430	2675.76	976652	446750107332	3.50163	65.941	2.94591e+11	1.19542e+06	10.9474	4.89073e+10	198461	19.61	8.76078e+10	355503	210997	46.1266	246433	53.8734	0.025898	0	0	119725		1.19542e+06	102.448	355503	1.16524	198461	0.68919		53.8734	0.04735	1.23802	1.16852	119725	11846.5
2019	463049	2683.48	979470	4.53543e+11	3.50163	65.8753	2.98772e+11	1.20118e+06	10.9474	4.96509e+10	199616	19.6757	8.92379e+10	358770	214316	46.2837	248733	53.7163	0.0247844	0	0	104029									53.7163	0.0471382	1.23785	1.16445	104029	11476.4
2020	468667	2691.2	982288	4.60366e+11	3.50163	65.8095	3.02965e+11	1.20696e+06	10.9474	5.03979e+10	200777	19.7415	9.08831e+10	362064	217653	46.4409	251014	53.5591	0.0237187	0	0	90390.8									53.5591	0.0469347	1.23786	1.16059	90390.8	11116.2
2021	473436	2698.92	985106	4.66385e+11	3.50163	65.7438	3.06619e+11	1.21277e+06	10.9474	5.10568e+10	201946	19.8072	9.23778e+10	365383	220612	46.598	252824	53.402	0.0226988	0	0	78540.6									53.402	0.046823	1.24026	1.15898	78540.6	10746.4
2022	478205	2706.64	987924	472430005138	3.50163	65.6781	3.10283e+11	1.21861e+06	10.9474	5.17186e+10	203121	19.8729	9.38857e+10	368729	223585	46.7551	254620	53.2449	0.0217227	0	0	68243.9									53.2449	0.0467168	1.2428	1.15751	68243.9	10387.9
2023	482973	2714.36	990741	4.78501e+11	3.50163	65.6123	3.13956e+11	1.22448e+06	10.9474	5.23832e+10	204303	19.9387	9.54068e+10	372102	226574	46.9123	256399	53.0877	0.0207886	0	0	59297.2									53.0877	0.0466158	1.24546	1.15616	59297.2	10040.3
2024	487742	2722.08	993559	4.84601e+11	3.50163	65.5466	3.17639e+11	1.23037e+06	10.9474	5.30509e+10	205493	20.0044	9.69415e+10	375502	229577	47.0694	258165	52.9306	0.0198947	0	0	51523.3									52.9306	0.0465199	1.24824	1.15494	51523.3	9703.49
2025	492511	2729.8	996377	4.90727e+11	3.50163	65.4809	3.21332e+11	1.2363e+06	10.9474	5.37216e+10	206689	20.0701	9.84895e+10	378930	232596	47.2266	259915	52.7734	0.0190392	0	0	44768.6									52.7734	0.0464291	1.25115	1.15384	44768.6	9377.04
2026	497280	2737.52	999195	496879590144	3.50163	65.4151	3.25034e+11	1.24225e+06	10.9474	5.43952e+10	207893	20.1359	1.00051e+11	382385	235630	47.3837	261650	52.6163	0.0182206	0	0	38899.4									52.6163	0.0463431	1.25419	1.15287	38899.4	9060.72
2027	502049	2745.24	1.00201e+06	5.03059e+11	3.50163	65.3494	3.28746e+11	1.24823e+06	10.9474	5.50717e+10	209103	20.2016	1.01626e+11	385867	238678	47.5409	263371	52.4591	0.0174371	0	0	33799.7									52.4591	0.046262	1.25734	1.15201	33799.7	8754.27
2028	506817	2752.96	1.00483e+06	5.09265e+11	3.50163	65.2837	3.32467e+11	1.25424e+06	10.9474	5.57511e+10	210322	20.2673	1.03214e+11	389378	241742	47.698	265075	52.302	0.0166873	0	0	29368.6									52.302	0.0461857	1.26062	1.15126	29368.6	8457.4
2029	511586	2760.68	1.00765e+06	5.15499e+11	3.50163	65.2179	3.36198e+11	1.26027e+06	10.9474	5.64335e+10	211547	20.3331	1.04817e+11	392916	244820	47.8551	266766	52.1449	0.0159697	0	0	25518.4									52.1449	0.046114	1.26402	1.15063	25518.4	8169.89
2030	516355	2768.4	1010466	521759171430	3.50163	65.1522	3.39938e+11	1.26634e+06	10.9474	5.71188e+10	212780	20.3988	1.06433e+11	396484	247914	48.0123	268441	51.9877	0.015283	0	0	22172.9									51.9877	0.0460468	1.26753	1.15012	22172.9	7891.47
2031	519957	2776.12	1.01328e+06	5.26864e+11	3.50163	65.0865	3.42917e+11	1.27244e+06	10.9474	5.76777e+10	214020	20.4645	1.0782e+11	400080	250460	48.1694	269497	51.8306	0.0146259	0	0	19266									51.8306	0.0460873	1.27402	1.15229	19266	7604.82
2032	523559	2783.84	1.0161e+06	5.31989e+11	3.50163	65.0208	3.45903e+11	1.27856e+06	10.9474	5.82387e+10	215268	20.5303	1.09219e+11	403705	253018	48.3266	270541	51.6734	0.0139969	0	0	16740.3									51.6734	0.0461304	1.2806	1.15453	16740.3	7328.23
2033	527161	2791.56	1.01892e+06	5.37135e+11	3.50163	64.955	3.48896e+11	1.28472e+06	10.9474	5.8802e+10	216523	20.596	1.10628e+11	407360	255587	48.4837	271574	51.5163	0.0133951	0	0	14545.6									51.5163	0.0461762	1.28728	1.15685	14545.6	7061.36
2034	530764	2799.28	1.02174e+06	5.42301e+11	3.50163	64.8893	3.51895e+11	1.29091e+06	10.9474	5.93677e+10	217786	20.6617	1.12049e+11	411044	258168	48.6409	272596	51.3591	0.0128191	0	0	12638.7									51.3591	0.0462246	1.29405	1.15924	12638.7	6803.91
2035	534366	2807	1024555	547487357130	3.50163	64.8236	3.54901e+11	1.29712e+06	10.9474	5.99354e+10	219057	20.7275	1.1348e+11	414758	260760	48.798	273606	51.202	0.0122679	0	0	10981.7									51.202	0.0462758	1.30092	1.1617	10981.7	6555.53
2036	537968	2814.72	1.02737e+06	5.52694e+11	3.50163	64.7578	3.57912e+11	1.30337e+06	10.9474	6.05053e+10	220336	20.7932	1.14923e+11	418502	263363	48.9551	274605	51.0449	0.0117404	0	0	9542.04									51.0449	0.0463296	1.30789	1.16423	9542.04	6315.93
2037	541570	2822.44	1.03019e+06	557920323242	3.50163	64.6921	3.6093e+11	1.30965e+06	10.9474	6.10775e+10	221623	20.8589	1.16376e+11	422276	265977	49.1123	275593	50.8877	0.0112355	0	0	8291.08									50.8877	0.046386	1.31496	1.16683	8291.08	6084.82
2038	545172	2830.16	1.03301e+06	5.63167e+11	3.50163	64.6264	3.63955e+11	1.31596e+06	10.9474	6.16519e+10	222917	20.9246	1.17841e+11	426081	268603	49.2694	276569	50.7306	0.0107524	0	0	7204.12									50.7306	0.046445	1.32212	1.1695	7204.12	5861.9
2039	548774	2837.88	1.03583e+06	5.68434e+11	3.50163	64.5606	3.66985e+11	1.32231e+06	10.9474	6.22285e+10	224220	20.9904	1.19317e+11	429917	271240	49.4266	277534	50.5734	0.01029	0	0	6259.66									50.5734	0.0465066	1.32939	1.17225	6259.66	5646.9
2040	552376	2845.6	1038644	573722018144	3.50163	64.4949	3.70021e+11	1.32868e+06	10.9474	6.28074e+10	225530	21.0561	1.20804e+11	433784	273889	49.5837	278487	50.4163	0.00984757	0	0	5439.02									50.4163	0.0465708	1.33676	1.17506	5439.02	5439.56
2041	554657	2853.32	1.04146e+06	5.77654e+11	3.50163	64.4292	3.72178e+11	1.33509e+06	10.9474	6.32378e+10	226849	21.1218	1.22011e+11	437683	275891	49.7409	278766	50.2591	0.00942412	0	0	4725.96									50.2591	0.0467487	1.34742	1.18075	4725.96	5227.15
2042	556938	2861.04	1.04428e+06	5.81599e+11	3.50163	64.3634	3.74337e+11	1.34153e+06	10.9474	6.36697e+10	228177	21.1876	1.23227e+11	441614	277901	49.898	279037	50.102	0.00901888	0	0	4106.39									50.102	0.0469286	1.3582	1.18651	4106.39	5022.96
2043	559218	2868.76	1.0471e+06	5.85556e+11	3.50163	64.2977	3.76499e+11	1.34801e+06	10.9474	6.41029e+10	229512	21.2533	1.2445e+11	445577	279917	50.0551	279301	49.9449	0.00863107	0	0	3568.04									49.9449	0.0471106	1.3691	1.19232	3568.04	4826.65
2044	561499	2876.48	1.04992e+06	5.89526e+11	3.50163	64.232	3.78664e+11	1.35451e+06	10.9474	6.45375e+10	230856	21.319	1.25681e+11	449572	281941	50.2123	279558	49.7877	0.00825993	0	0	3100.27									49.7877	0.0472945	1.3801	1.1982	3100.27	4637.95
2045	563779	2884.2	1052733	593508758007	3.50163	64.1662	3.80832e+11	1.36105e+06	10.9474	6.49735e+10	232209	21.3848	1.2692e+11	453600	283972	50.3694	279807	49.6306	0.00790476	0	0	2693.82									49.6306	0.0474806	1.39123	1.20415	2693.82	4456.54
2046	566060	2891.92	1.05555e+06	597505085848	3.50163	64.1005	3.83004e+11	1.36763e+06	10.9474	6.5411e+10	233570	21.4505	1.28168e+11	457662	286011	50.5266	280049	49.4734	0.00756485	0	0	2340.66									49.4734	0.0476686	1.40247	1.21016	2340.66	4282.16
2047	568341	2899.64	1.05837e+06	6.01514e+11	3.50163	64.0348	3.85178e+11	1.37424e+06	10.9474	6.58499e+10	234939	21.5162	1.29423e+11	461756	288056	50.6837	280285	49.3163	0.00723956	0	0	2033.8									49.3163	0.0478588	1.41383	1.21623	2033.8	4114.54
2048	570621	2907.36	1.06119e+06	6.05535e+11	3.50163	63.969	3.87355e+11	1.38088e+06	10.9474	6.62901e+10	236318	21.582	1.30686e+11	465885	290109	50.8409	280512	49.1591	0.00692826	0	0	1767.17									49.1591	0.0480511	1.42531	1.22238	1767.17	3953.41
2049	572902	2915.08	1.064e+06	6.0957e+11	3.50163	63.9033	3.89536e+11	1.38756e+06	10.9474	6.67318e+10	237705	21.6477	1.31958e+11	470047	292169	50.998	280733	49.002	0.00663035	0	0	1535.5									49.002	0.0482455	1.43691	1.22859	1535.5	3798.54
2050	575182	2922.8	1066822	613616811604	3.50163	63.8376	3.91718e+11	1.39428e+06	10.9474	6.71748e+10	239102	21.7134	1.33237e+11	474244	294235	51.1551	280947	48.8449	0.00634524	0	0	1334.19									48.8449	0.0484422	1.44864	1.23486	1334.19	3649.67
2051	576122	2930.52	1.06964e+06	6.16243e+11	3.50163	63.7719	3.9299e+11	1.40103e+06	10.9474	6.74623e+10	240507	21.7792	1.34213e+11	478475	295621	51.3123	280501	48.6877	0.0060724	0	0	1159.28									48.6877	0.0487542	1.46389	1.2441	1159.28	3498.44
2052	577062	2938.24	1.07246e+06	6.18875e+11	3.50163	63.7061	3.94261e+11	1.40782e+06	10.9474	6.77504e+10	241921	21.8449	1.35192e+11	482741	297011	51.4694	280051	48.5306	0.00581128	0	0	1007.3									48.5306	0.0490689	1.47931	1.25342	1007.3	3353.47
2053	578002	2945.96	1.07528e+06	6.21511e+11	3.50163	63.6404	3.95532e+11	1.41464e+06	10.9474	6.80391e+10	243345	21.9106	1.36177e+11	487043	298403	51.6266	279599	48.3734	0.0055614	0	0	875.241									48.3734	0.0493865	1.49491	1.26284	875.241	3214.5
2054	578942	2953.68	1.07809e+06	6.24153e+11	3.50163	63.5747	3.96803e+11	1.4215e+06	10.9474	6.83283e+10	244778	21.9764	1.37166e+11	491381	299798	51.7837	279144	48.2163	0.00532226	0	0	760.497									48.2163	0.0497068	1.51068	1.27234	760.497	3081.28
2055	579882	2961.4	1080911	626800832502	3.50163	63.5089	3.98074e+11	1.4284e+06	10.9474	6.86181e+10	246220	22.0421	1.3816e+11	495754	301196	51.9409	278686	48.0591	0.0050934	0	0	660.796									48.0591	0.0500301	1.52663	1.28194	660.796	2953.57
2056	580821	2969.12	1.08373e+06	6.29452e+11	3.50163	63.4432	3.99345e+11	1.43533e+06	10.9474	6.89084e+10	247672	22.1078	1.39158e+11	500164	302596	52.098	278225	47.902	0.00487439	0	0	574.166									47.902	0.0503564	1.54277	1.29164	574.166	2831.15
2057	581761	2976.84	1.08655e+06	6.3211e+11	3.50163	63.3775	4.00616e+11	1.4423e+06	10.9474	6.91994e+10	249133	22.1735	1.40161e+11	504611	304000	52.2551	277761	47.7449	0.00466479	0	0	498.892									47.7449	0.0506855	1.55908	1.30143	498.892	2713.79
2058	582701	2984.56	1.08936e+06	6.34774e+11	3.50163	63.3117	4.01886e+11	1.44931e+06	10.9474	6.94909e+10	250604	22.2393	1.41169e+11	509095	305407	52.4123	277294	47.5877	0.0044642	0	0	433.488									47.5877	0.0510176	1.57559	1.31132	433.488	2601.29
2059	583641	2992.28	1.09218e+06	6.37442e+11	3.50163	63.246	4.03157e+11	1.45636e+06	10.9474	6.97831e+10	252084	22.305	1.42182e+11	513617	306817	52.5694	276824	47.4306	0.00427224	0	0	376.657									47.4306	0.0513528	1.59228	1.3213	376.657	2493.45
2060	584581	3000	1095000	640116195000	3.50163	63.1803	4.04427e+11	1.46345e+06	10.9474	7.00758e+10	253575	22.3707	1.43199e+11	518176	308230	52.7266	276351	47.2734	0.00408853	0	0	327.278									47.2734	0.051691	1.60916	1.33139	327.278	2390.08
2061	584558	3000	1095000	640091010000	3.50163	63.1145	4.0399e+11	1.46199e+06	10.9474	7.0073e+10	253586	22.4365	1.43614e+11	519721	308230	52.7286	276328	47.2714	0.00391273	0	0	284.372									47.2714	0.0516438	1.61409	1.33156	284.372	2287.22
2062	584534	3000	1095000	640064730000	3.50163	63.0488	4.03553e+11	1.46054e+06	10.9474	7.00702e+10	253598	22.5022	1.44029e+11	521268	308230	52.7308	276304	47.2692	0.00374448	0	0	247.09									47.2692	0.0515969	1.61904	1.33174	247.09	2188.78
2063	584511	3000	1095000	640039545000	3.50163	62.9831	4.03117e+11	1.45908e+06	10.9474	7.00674e+10	253609	22.5679	1.44444e+11	522814	308230	52.7329	276281	47.2671	0.00358347	0	0	214.697									47.2671	0.0515496	1.62397	1.33191	214.697	2094.58
2064	584488	3000	1095000	640014360000	3.50163	62.9173	4.0268e+11	1.45762e+06	10.9474	7.00647e+10	253620	22.6337	1.44859e+11	524359	308230	52.735	276258	47.265	0.00342938	0	0	186.55									47.265	0.0515024	1.62891	1.33207	186.55	2004.43
2065	584465	3000	1095000	639989175000	3.50163	62.8516	4.02244e+11	1.45616e+06	10.9474	7.00619e+10	253631	22.6994	1.45274e+11	525905	308230	52.737	276235	47.263	0.00328191	0	0	162.093									47.263	0.0514551	1.63385	1.33224	162.093	1918.16
2066	584441	3000	1095000	639962895000	3.50163	62.7859	4.01806e+11	1.45471e+06	10.9474	7.0059e+10	253643	22.7651	1.45688e+11	527452	308230	52.7392	276211	47.2608	0.00314079	0	0	140.843									47.2608	0.0514081	1.6388	1.33242	140.843	1835.61
2067	584418	3000	1095000	639937710000	3.50163	62.7201	4.0137e+11	1.45325e+06	10.9474	7.00563e+10	253654	22.8309	1.46103e+11	528998	308230	52.7413	276188	47.2587	0.00300574	0	0	122.378									47.2587	0.0513608	1.64374	1.33259	122.378	1756.61
2068	584395	3000	1095000	639912525000	3.50163	62.6544	4.00933e+11	1.45179e+06	10.9474	7.00535e+10	253665	22.8966	1.46518e+11	530545	308230	52.7434	276165	47.2566	0.00287649	0	0	106.335									47.2566	0.0513135	1.64868	1.33276	106.335	1681.01
2069	584372	3000	1095000	639887340000	3.50163	62.5887	4.00497e+11	1.45033e+06	10.9474	7.00507e+10	253676	22.9623	1.46933e+11	532091	308230	52.7454	276142	47.2546	0.0027528	0	0	92.3942									47.2546	0.0512662	1.65362	1.33293	92.3942	1608.66
2070	584349	3000	1095000	639862155000	3.50163	62.523	4.00061e+11	1.44887e+06	10.9474	7.0048e+10	253687	23.0281	1.47348e+11	533638	308230	52.7475	276119	47.2525	0.00263443	0	0	80.2813									47.2525	0.0512189	1.65857	1.3331	80.2813	1539.43
2071	583531	3000	1095000	638966445000	3.50163	62.4572	3.99081e+11	1.44961e+06	10.9474	6.99499e+10	254085	23.0938	1.47562e+11	536000	308230	52.8214	275301	47.1786	0.00252115	0	0	69.7564									47.1786	0.0513975	1.67086	1.33916	69.7564	1471.17
2072	582714	3000	1095000	638071830000	3.50163	62.3915	3.98103e+11	1.45036e+06	10.9474	6.9852e+10	254484	23.1595	1.47774e+11	538371	308230	52.8955	274484	47.1045	0.00241274	0	0	60.6113									47.1045	0.0515772	1.68324	1.34525	60.6113	1405.94
2073	581897	3000	1095000	637177215000	3.50163	62.3258	3.97126e+11	1.45112e+06	10.9474	6.97541e+10	254886	23.2252	1.47986e+11	540751	308230	52.9698	273667	47.0302	0.00230899	0	0	52.6652									47.0302	0.0517583	1.69573	1.3514	52.6652	1343.6
2074	581080	3000	1095000	636282600000	3.50163	62.26	3.9615e+11	1.45189e+06	10.9474	6.96561e+10	255290	23.291	1.48196e+11	543142	308230	53.0443	272850	46.9557	0.00220971	0	0	45.7608									46.9557	0.0519408	1.70833	1.3576	45.7608	1284.02
2075	580263	3000	1095000	635387985000	3.50163	62.1943	3.95175e+11	1.45267e+06	10.9474	6.95582e+10	255697	23.3567	1.48406e+11	545542	308230	53.1189	272033	46.8811	0.00211469	0	0	39.7615									46.8811	0.0521247	1.72103	1.36384	39.7615	1227.08
2076	579446	3000	1095000	634493370000	3.50163	62.1286	3.94202e+11	1.45346e+06	10.9474	6.94602e+10	256106	23.4224	1.48614e+11	547953	308230	53.1938	271216	46.8062	0.00202376	0	0	34.5488									46.8062	0.05231	1.73385	1.37014	34.5488	1172.66
2077	578629	3000	1095000	633598755000	3.50163	62.0628	3.93229e+11	1.45425e+06	10.9474	6.93623e+10	256518	23.4882	1.48821e+11	550374	308230	53.2689	270399	46.7311	0.00193674	0	0	30.0195									46.7311	0.0524968	1.74677	1.37649	30.0195	1120.65
2078	577812	3000	1095000	632704140000	3.50163	61.9971	3.92258e+11	1.45506e+06	10.9474	6.92644e+10	256932	23.5539	1.49027e+11	552805	308230	53.3443	269582	46.6557	0.00185346	0	0	26.0839									46.6557	0.052685	1.7598	1.38289	26.0839	1070.95
2079	576995	3000	1095000	631809525000	3.50163	61.9314	3.91288e+11	1.45587e+06	10.9474	6.91664e+10	257349	23.6196	1.49231e+11	555247	308230	53.4198	268765	46.5802	0.00177376	0	0	22.6643									46.5802	0.0528747	1.77295	1.38934	22.6643	1023.45
2080	576178	3000	1095000	630914910000	3.50163	61.8656	3.9032e+11	1.4567e+06	10.9474	6.90685e+10	257768	23.6854	1.49435e+11	557699	308230	53.4955	267948	46.5045	0.00169749	0	0	19.693									46.5045	0.053066	1.78621	1.39585	19.693	978.054
2081	574647	3000	1095000	629238465000	3.50163	61.7999	3.88869e+11	1.45962e+06	10.9474	6.8885e+10	258560	23.7511	1.49451e+11	560966	308230	53.6381	266417	46.3619	0.00162449	0	0	17.1113									46.3619	0.0534781	1.807	1.40819	17.1113	933.511
2082	573116	3000	1095000	627562020000	3.50163	61.7342	3.8742e+11	1.46259e+06	10.9474	6.87014e+10	259362	23.8168	1.49465e+11	564262	308230	53.7814	264886	46.2186	0.00155464	0	0	14.868									46.2186	0.0538966	1.82812	1.42072	14.868	890.99
2083	571584	3000	1095000	625884480000	3.50163	61.6684	3.85973e+11	1.4656e+06	10.9474	6.85178e+10	260173	23.8826	1.49477e+11	567590	308230	53.9255	263354	46.0745	0.00148779	0	0	12.9188									46.0745	0.0543218	1.8496	1.43345	12.9188	850.398
2084	570053	3000	1095000	624208035000	3.50163	61.6027	3.84529e+11	1.46866e+06	10.9474	6.83343e+10	260994	23.9483	1.49487e+11	570946	308230	54.0703	261823	45.9297	0.00142382	0	0	11.2251									45.9297	0.0547533	1.87142	1.44638	11.2251	811.651
2085	568522	3000	1095000	622531590000	3.50163	61.537	3.83087e+11	1.47176e+06	10.9474	6.81507e+10	261824	24.014	1.49495e+11	574334	308230	54.2159	260292	45.7841	0.00136259	0	0	9.75352									45.7841	0.0551916	1.89359	1.45951	9.75352	774.664
2086	566991	3000	1095000	620855145000	3.50163	61.4713	3.81647e+11	1.4749e+06	10.9474	6.79672e+10	262664	24.0798	1.495e+11	577754	308230	54.3623	258761	45.6377	0.001304	0	0	8.47483									45.6377	0.0556367	1.91614	1.47286	8.47483	739.357
2087	565459	3000	1095000	619177605000	3.50163	61.4055	3.80209e+11	1.47809e+06	10.9474	6.77836e+10	263514	24.1455	1.49503e+11	581207	308230	54.5096	257229	45.4904	0.00124793	0	0	7.36378									45.4904	0.0560892	1.93907	1.48643	7.36378	705.653
2088	563928	3000	1095000	617501160000	3.50163	61.3398	3.78774e+11	1.48133e+06	10.9474	6.76001e+10	264374	24.2112	1.49505e+11	584691	308230	54.6576	255698	45.3424	0.00119427	0	0	6.39839									45.3424	0.0565486	1.96237	1.50021	6.39839	673.481
2089	562397	3000	1095000	615824715000	3.50163	61.2741	3.77341e+11	1.48461e+06	10.9474	6.74165e+10	265245	24.277	1.49503e+11	588209	308230	54.8064	254167	45.1936	0.00114291	0	0	5.55956									45.1936	0.0570154	1.98607	1.51421	5.55956	642.772
2090	560866	3000	1095000	614148270000	3.50163	61.2083	3.7591e+11	1.48795e+06	10.9474	6.7233e+10	266125	24.3427	1.495e+11	591760	308230	54.956	252636	45.044	0.00109377	0	0	4.8307									45.044	0.0574897	2.01017	1.52845	4.8307	613.458
2091	558933	3000	1095000	612031635000	3.50163	61.1426	3.74212e+11	1.49265e+06	10.9474	6.70013e+10	267253	24.4084	1.49387e+11	595872	308230	55.1461	250703	44.8539	0.00104674	0	0	4.1974									44.8539	0.058116	2.03975	1.54676	4.1974	585.056
2092	557000	3000	1095000	609915000000	3.50163	61.0769	3.72517e+11	1.49743e+06	10.9474	6.67696e+10	268398	24.4741	1.49271e+11	600037	308230	55.3374	248770	44.6626	0.00100173	0	0	3.64712									44.6626	0.0587553	2.06996	1.56546	3.64712	557.962
2093	555067	3000	1095000	607798365000	3.50163	61.0111	3.70825e+11	1.5023e+06	10.9474	6.65379e+10	269561	24.5399	1.49153e+11	604256	308230	55.5301	246837	44.4699	0.000958653	0	0	3.16898									44.4699	0.059408	2.10084	1.58456	3.16898	532.117
2094	553135	3000	1095000	605682825000	3.50163	60.9454	3.69136e+11	1.50726e+06	10.9474	6.63063e+10	270742	24.6056	1.49032e+11	608529	308230	55.7241	244905	44.2759	0.000917431	0	0	2.75353									44.2759	0.0600741	2.13239	1.60405	2.75353	507.463
2095	551202	3000	1095000	603566190000	3.50163	60.8797	3.67449e+11	1.51231e+06	10.9474	6.60745e+10	271942	24.6713	1.48908e+11	612859	308230	55.9195	242972	44.0805	0.000877982	0	0	2.39254									44.0805	0.0607549	2.16465	1.62398	2.39254	483.945
2096	549269	3000	1095000	601449555000	3.50163	60.8139	3.65765e+11	1.51745e+06	10.9474	6.58428e+10	273162	24.7371	1.48781e+11	617248	308230	56.1163	241039	43.8837	0.000840228	0	0	2.07888									43.8837	0.0614503	2.19763	1.64434	2.07888	461.511
2097	547337	3000	1095000	599334015000	3.50163	60.7482	3.64085e+11	1.52268e+06	10.9474	6.56112e+10	274401	24.8028	1.48652e+11	621694	308230	56.3144	239107	43.6856	0.000804099	0	0	1.80634									43.6856	0.0621605	2.23135	1.66515	1.80634	440.113
2098	545404	3000	1095000	597217380000	3.50163	60.6825	3.62406e+11	1.52802e+06	10.9474	6.53795e+10	275660	24.8685	1.48519e+11	626202	308230	56.514	237174	43.486	0.000769522	0	0	1.56953									43.486	0.0628866	2.26585	1.68642	1.56953	419.701
2099	543471	3000	1095000	595100745000	3.50163	60.6167	3.60731e+11	1.53345e+06	10.9474	6.51478e+10	276940	24.9343	1.48384e+11	630773	308230	56.715	235241	43.285	0.000736433	0	0	1.36376									43.285	0.0636288	2.30114	1.70818	1.36376	400.23
2100	541539	3000	1095000	592985205000	3.50163	60.551	3.59059e+11	1.53898e+06	10.9474	6.49162e+10	278241	25	148246301250	635406	308230	56.9173	233309	43.0827	0.000704766	0	0	1.18497									43.0827	0.0643871	2.33724	1.73041	1.18497	381.658

## Sheet: initial smallholder_share
Calculation of smallholder share in percent for 2018:
SSP2 interpolated population value:	457430
MAE 2018 agriculture area minus TMF plantations and OSM-based approximated built-up (Cities, Settlements, Streets in 1 ha pixels) [ha]	604720
primary data smallholder footprint total [ha]	2.45389
population that can be smallholder with primary data footprint:	246433
% from population total / smallholder share:	53.8734
source: https://data.worldbank.org/indicator/SL.AGR.EMPL.ZS?locations=EC
Trend for labor in agricultural sector for Ecuador, Worldbank [%]	%	difference to last year	average
2014	25.28
2015	26.19	0.91
2016	26.94	0.75
2017	27.69	0.75
2018	28.83	1.14
2019	29.74	0.91
			0.892
Maximum value in data:	30.44
source: https://data.worldbank.org/topic/agriculture-and-rural-development?locations=EC	%
long-term average of rural population growth, Worldbank [%]	1.19838
source: https://data.worldbank.org/indicator/SP.URB.TOTL.IN.ZS?locations=EC
Urban population growth Ecuador, Worldbank [%]	%	difference to last year	average
2014	63.261
2015	63.398	0.137
2016	63.534	0.136
2017	63.67	0.136
2018	63.821	0.151
2019	63.986	0.165
2020	64.166	0.18
2021	64.361	0.195
			0.157143

## Sheet: UN data fuelwood trend
UN data fuelwood per households trend, averaged for the time frame 2016 to 2021 as a projection basis
Source:	https://data.un.org/Data.aspx?d=EDATA&f=cmID%3AFW%3BtrID%3A1231
YEAR	Ecuador fuelwood consumption by households in m3, thousand	alternation to last year	described in %	average trend 2016-2021 [%]
2016	734
2017	712	-22	-2.99728
2018	688	-24	-3.37079
2019	658	-30	-4.36047
2020	624	-34	-5.16717
2021	589	-35	-5.60897
				-4.30093

## Sheet: Worldbank agricultural labor
Data Source	World Development Indicators
Last Updated Date	2023-03-01
Country Name	Country Code	Indicator Name	Indicator Code	1960	1961	1962	1963	1964	1965	1966	1967	1968	1969	1970	1971	1972	1973	1974	1975	1976	1977	1978	1979	1980	1981	1982	1983	1984	1985	1986	1987	1988	1989	1990	1991	1992	1993	1994	1995	1996	1997	1998	1999	2000	2001	2002	2003	2004	2005
Aruba	ABW	Employment in agriculture (% of total employment) (modeled ILO estimate)	SL.AGR.EMPL.ZS
Africa Eastern and Southern	AFE	Employment in agriculture (% of total employment) (modeled ILO estimate)	SL.AGR.EMPL.ZS																																65.7126	65.8225	65.7975	65.7237	65.6067	65.4713	65.4409	65.3996	65.3181	65.5741	65.7443	65.9511	65.9127	65.661	65.6997
Afghanistan	AFG	Employment in agriculture (% of total employment) (modeled ILO estimate)	SL.AGR.EMPL.ZS																																63.43	63.65	64.41	64.44	64.3	64.68	64.98	65.2	65.46	65.84	66.29	64.42	63.7	63.27	62.15
Africa Western and Central	AFW	Employment in agriculture (% of total employment) (modeled ILO estimate)	SL.AGR.EMPL.ZS																																59.3159	59.1938	59.0984	58.9315	58.7308	58.428	58.069	57.6918	57.3591	56.9605	56.4112	55.6613	55.0399	54.3455	53.6982
Angola	AGO	Employment in agriculture (% of total employment) (modeled ILO estimate)	SL.AGR.EMPL.ZS																																39.83	39.9	40.21	40.09	39.56	38.98	38.54	38.16	37.86	37.5	37.22	36.56	36.45	36.17	38.11
Albania	ALB	Employment in agriculture (% of total employment) (modeled ILO estimate)	SL.AGR.EMPL.ZS																																57.91	58.11	57.62	57.08	56.36	55.94	56.06	55.25	54.03	52.82	51.31	50.16	49.27	48.34	47.38
Andorra	AND	Employment in agriculture (% of total employment) (modeled ILO estimate)	SL.AGR.EMPL.ZS
Arab World	ARB	Employment in agriculture (% of total employment) (modeled ILO estimate)	SL.AGR.EMPL.ZS																																34.3227	34.0476	33.1651	32.9347	32.3489	31.6803	31.013	30.2645	29.6739	29.9176	29.1595	28.4041	28.449	28.5245	27.6182
United Arab Emirates	ARE	Employment in agriculture (% of total employment) (modeled ILO estimate)	SL.AGR.EMPL.ZS																																8.46	8.37	8.24	8.13	8	7.99	7.96	7.92	7.92	7.9	7.25	6.67	6.11	5.63	5.19
Argentina	ARG	Employment in agriculture (% of total employment) (modeled ILO estimate)	SL.AGR.EMPL.ZS																																0.34	0.4	0.45	0.45	0.62	0.76	0.8	0.76	0.74	0.67	0.83	0.98	1.4	1.5	1.28
Armenia	ARM	Employment in agriculture (% of total employment) (modeled ILO estimate)	SL.AGR.EMPL.ZS																																43.78	44.36	44.64	44.69	44.53	44.33	44.13	43.76	43.37	42.91	42.15	41.26	40.22	39.41	38.52
American Samoa	ASM	Employment in agriculture (% of total employment) (modeled ILO estimate)	SL.AGR.EMPL.ZS
Antigua and Barbuda	ATG	Employment in agriculture (% of total employment) (modeled ILO estimate)	SL.AGR.EMPL.ZS
Australia	AUS	Employment in agriculture (% of total employment) (modeled ILO estimate)	SL.AGR.EMPL.ZS																																5.36	5.05	5.12	4.9	4.78	4.84	4.91	4.85	4.93	4.86	4.75	4.38	3.91	3.74	3.58
Austria	AUT	Employment in agriculture (% of total employment) (modeled ILO estimate)	SL.AGR.EMPL.ZS																																7.78	7.62	7.41	7.2	7.34	7.43	6.89	6.49	6.23	6.05	5.81	5.76	5.5	4.9	5.27
Azerbaijan	AZE	Employment in agriculture (% of total employment) (modeled ILO estimate)	SL.AGR.EMPL.ZS																																40.87	41.41	41.32	42.2	43.31	43.35	42.92	42.3	42.31	41.01	39.95	40.19	39.89	39.54	39.32
Burundi	BDI	Employment in agriculture (% of total employment) (modeled ILO estimate)	SL.AGR.EMPL.ZS																																92.13	92.13	92.19	92.22	92.3	92.37	92.35	92.21	91.99	91.76	91.48	91.17	90.93	90.62	90.3
Belgium	BEL	Employment in agriculture (% of total employment) (modeled ILO estimate)	SL.AGR.EMPL.ZS																																3	2.9	2.63	2.89	2.68	2.75	2.66	2.24	2.39	1.91	1.38	1.79	1.72	2.22	2.04
Benin	BEN	Employment in agriculture (% of total employment) (modeled ILO estimate)	SL.AGR.EMPL.ZS																																50.9	50.8	50.64	50.26	50.06	49.83	49.51	49.25	48.85	48.39	47.91	47.46	47.07	46.65	46.32
Burkina Faso	BFA	Employment in agriculture (% of total employment) (modeled ILO estimate)	SL.AGR.EMPL.ZS																																89.78	89.64	89.42	89.14	88.07	86.77	85.4	83.86	82.14	80.43	78.35	76.11	73.46	70.72	67.52
Bangladesh	BGD	Employment in agriculture (% of total employment) (modeled ILO estimate)	SL.AGR.EMPL.ZS																																69.51	68.9	68.12	67.22	66.03	64.63	64.86	64.93	64.94	64.81	62.39	59.9	57.19	54.3	51.17
Bulgaria	BGR	Employment in agriculture (% of total employment) (modeled ILO estimate)	SL.AGR.EMPL.ZS																																19.54	19	18.32	17.49	16.62	15.6	15.56	14.32	13.88	13.2	9.69	10.71	11.14	10.75	8.94
Bahrain	BHR	Employment in agriculture (% of total employment) (modeled ILO estimate)	SL.AGR.EMPL.ZS																																2.43	2.34	2.24	2.14	2.05	1.97	1.88	1.8	1.72	1.65	1.57	1.52	1.47	1.41	1.35
Bahamas, The	BHS	Employment in agriculture (% of total employment) (modeled ILO estimate)	SL.AGR.EMPL.ZS																																5.25	5.25	5.46	5.43	4.34	5	3.84	3.53	4.03	4.11	4.2	3.71	3	4.43	3.49
Bosnia and Herzegovina	BIH	Employment in agriculture (% of total employment) (modeled ILO estimate)	SL.AGR.EMPL.ZS																																35.34	35.26	34.86	33.78	32.37	30.27	28.71	27.31	26.19	25.23	24.44	23.45	22.7	22.1	21.31
Belarus	BLR	Employment in agriculture (% of total employment) (modeled ILO estimate)	SL.AGR.EMPL.ZS																																15.1	15.43	15.52	15.68	15.89	15.88	15.69	15.51	15.38	15.12	14.72	14.41	13.97	13.5	12.99
Belize	BLZ	Employment in agriculture (% of total employment) (modeled ILO estimate)	SL.AGR.EMPL.ZS																																24.31	24.17	23.94	23.11	27.15	28.68	29.91	25.02	27.47	26.01	24.67	23.34	22	20.78	19.56
Bermuda	BMU	Employment in agriculture (% of total employment) (modeled ILO estimate)	SL.AGR.EMPL.ZS
Bolivia	BOL	Employment in agriculture (% of total employment) (modeled ILO estimate)	SL.AGR.EMPL.ZS																																42.46	42.34	42.15	41.91	41.58	41.29	41.23	40.69	39.95	38.94	44.2	42.39	35.09	35.09	38.61
Brazil	BRA	Employment in agriculture (% of total employment) (modeled ILO estimate)	SL.AGR.EMPL.ZS																																19.64	19.75	19.31	18.69	18.14	17.1	16.85	16.2	16.69	16.49	16.42	16.53	16.68	17.14	16.62
Barbados	BRB	Employment in agriculture (% of total employment) (modeled ILO estimate)	SL.AGR.EMPL.ZS																																5.52	6.24	5.56	5.31	4.64	5.27	4.83	4.44	4.31	4.23	4.2	4.04	4.56	3.41	3.52
Brunei Darussalam	BRN	Employment in agriculture (% of total employment) (modeled ILO estimate)	SL.AGR.EMPL.ZS																																2.03	1.9	1.78	1.68	1.56	1.48	1.41	1.32	1.27	1.21	1.13	1.07	1.02	0.97	0.92
Bhutan	BTN	Employment in agriculture (% of total employment) (modeled ILO estimate)	SL.AGR.EMPL.ZS																																69.85	69.64	69.45	69.2	68.93	68.53	68.22	67.92	67.46	66.78	66.06	65.3	64.68	64.01	63.32
Botswana	BWA	Employment in agriculture (% of total employment) (modeled ILO estimate)	SL.AGR.EMPL.ZS																																15.9	15.7	15.66	15.6	15.26	15.07	17.76	20.73	20.32	19.96	20.49	20.82	21.22	21.96	22.66
Central African Republic	CAF	Employment in agriculture (% of total employment) (modeled ILO estimate)	SL.AGR.EMPL.ZS																																75.67	75.82	75.86	75.82	75.68	75.85	75.75	75.59	75.45	75.51	75.26	75.02	75.17	74.8	74.62
Canada	CAN	Employment in agriculture (% of total employment) (modeled ILO estimate)	SL.AGR.EMPL.ZS																																3.49	3.45	3.48	3.35	3.15	3.11	3.01	2.99	2.81	2.52	2.16	2.12	2.11	2.02	2.12
Central Europe and the Baltics	CEB	Employment in agriculture (% of total employment) (modeled ILO estimate)	SL.AGR.EMPL.ZS																																21.6725	22.2338	22.5269	22.7314	22.4021	21.302	21.8182	21.4452	21.501	21.3036	20.8181	18.8912	18.1505	16.6082	16.0277
Switzerland	CHE	Employment in agriculture (% of total employment) (modeled ILO estimate)	SL.AGR.EMPL.ZS																																4.3	4.2	4.51	4.41	4.45	4.39	4.6	4.61	4.78	4.85	4.35	4.29	4.24	3.89	3.9
Channel Islands	CHI	Employment in agriculture (% of total employment) (modeled ILO estimate)	SL.AGR.EMPL.ZS																																5.46	5.4	5.32	5.22	5.12	5.01	4.89	4.76	4.62	4.45	4.37	4.29	4.23	4.12	4.01
Chile	CHL	Employment in agriculture (% of total employment) (modeled ILO estimate)	SL.AGR.EMPL.ZS																																19.09	18.02	16.55	16.22	15.71	15.41	14.42	14.44	14.43	14.44	13.6	13.5	13.6	13.36	13.16
China	CHN	Employment in agriculture (% of total employment) (modeled ILO estimate)	SL.AGR.EMPL.ZS																																59.7	58.5	56.4	54.3	52.2	50.5	49.9	49.8	50.1	50.01	50.01	50.01	49.1	46.9	44.8
Cote d'Ivoire	CIV	Employment in agriculture (% of total employment) (modeled ILO estimate)	SL.AGR.EMPL.ZS																																52.76	52.74	52.72	52.67	52.4	52.05	51.75	51.45	51.22	51.14	51.01	50.87	50.69	50.3	49.9
Cameroon	CMR	Employment in agriculture (% of total employment) (modeled ILO estimate)	SL.AGR.EMPL.ZS																																68.03	68.12	68.31	68.23	68.11	67.92	67.64	67.3	66.91	66.47	65.89	65	64.04	62.94	62.03
Congo, Dem. Rep.	COD	Employment in agriculture (% of total employment) (modeled ILO estimate)	SL.AGR.EMPL.ZS																																71.82	72.08	72.39	72.59	72.61	72.64	72.89	72.94	73.14	73.46	73.42	73.17	72.81	72.32	71.87
Congo, Rep.	COG	Employment in agriculture (% of total employment) (modeled ILO estimate)	SL.AGR.EMPL.ZS																																43.25	43.2	43.2	43.33	43.17	43	42.99	42.7	42.75	42.29	41.83	41.31	41.01	40.61	39.97
Colombia	COL	Employment in agriculture (% of total employment) (modeled ILO estimate)	SL.AGR.EMPL.ZS																																23.75	23.59	23.37	23.09	22.84	22.62	22.3	22.18	22.35	22.43	22.2	21.93	21.55	21.03	20.66
Comoros	COM	Employment in agriculture (% of total employment) (modeled ILO estimate)	SL.AGR.EMPL.ZS																																59.32	59.17	59.12	59.25	59.14	59.14	58.94	58.79	58.56	57.87	57.42	56.9	56.36	55.72	54.12
Cabo Verde	CPV	Employment in agriculture (% of total employment) (modeled ILO estimate)	SL.AGR.EMPL.ZS																																30.02	29.6	29.2	28.55	27.88	27.2	26.46	25.59	24.7	23.65	23.02	22.23	21.53	20.59	19.81
Costa Rica	CRI	Employment in agriculture (% of total employment) (modeled ILO estimate)	SL.AGR.EMPL.ZS																																17.9	17.75	17.65	17.33	17.58	17.5	17.14	16.96	16.51	16.25	15.65	15.91	15.21	14.88	15.25
Caribbean small states	CSS	Employment in agriculture (% of total employment) (modeled ILO estimate)	SL.AGR.EMPL.ZS																																21.2916	20.9766	19.5398	19.3723	18.3553	17.7905	16.7127	15.9826	15.6671	15.3	15.1853	14.4919	14.2827	13.1384	12.8069
Cuba	CUB	Employment in agriculture (% of total employment) (modeled ILO estimate)	SL.AGR.EMPL.ZS																																24.91	25.3	25.89	25.46	25.1	25.1	25.1	26.19	27.12	27.12	25.9	24.69	23.52	22.31	21.08
Curacao	CUW	Employment in agriculture (% of total employment) (modeled ILO estimate)	SL.AGR.EMPL.ZS
Cayman Islands	CYM	Employment in agriculture (% of total employment) (modeled ILO estimate)	SL.AGR.EMPL.ZS
Cyprus	CYP	Employment in agriculture (% of total employment) (modeled ILO estimate)	SL.AGR.EMPL.ZS																																12.63	12.16	11.87	11.1	10.82	9.55	8.34	7.24	6.25	5.41	4.84	5.25	5.19	5.1	4.74
Czechia	CZE	Employment in agriculture (% of total employment) (modeled ILO estimate)	SL.AGR.EMPL.ZS																																8.18	8.08	7.8	6.95	6.64	6.22	5.79	5.55	5.31	5.22	4.87	4.9	4.51	4.45	3.98
Germany	DEU	Employment in agriculture (% of total employment) (modeled ILO estimate)	SL.AGR.EMPL.ZS																																3.48	3.4	3.35	3.26	3.17	2.94	2.94	2.78	2.87	2.64	2.62	2.49	2.43	2.36	2.37
Djibouti	DJI	Employment in agriculture (% of total employment) (modeled ILO estimate)	SL.AGR.EMPL.ZS																																41.16	41.06	41.1	40.98	40.94	40.95	40.87	40.73	40.39	40.08	39.6	38.97	38.31	37.65	36.94
Dominica	DMA	Employment in agriculture (% of total employment) (modeled ILO estimate)	SL.AGR.EMPL.ZS
Denmark	DNK	Employment in agriculture (% of total employment) (modeled ILO estimate)	SL.AGR.EMPL.ZS																																5.46	5.27	5.14	5.05	4.39	3.88	3.74	3.71	3.32	3.67	3.55	3.21	3.3	3.27	3.18
Dominican Republic	DOM	Employment in agriculture (% of total employment) (modeled ILO estimate)	SL.AGR.EMPL.ZS																																21.75	21.46	21.2	20.76	20.35	19.9	20.02	17.09	17.54	15.6	14.39	15.22	14.27	14.24	13.68
Algeria	DZA	Employment in agriculture (% of total employment) (modeled ILO estimate)	SL.AGR.EMPL.ZS																																24.88	24.73	24.56	24.36	24.13	23.87	23.54	23.18	22.85	22.34	21.71	21.72	21.72	20.1	18.54
East Asia & Pacific (excluding high income)	EAP	Employment in agriculture (% of total employment) (modeled ILO estimate)	SL.AGR.EMPL.ZS																																59.2735	58.299	56.257	54.1999	52.005	50.5277	49.8628	49.9351	50.0989	49.9398	49.566	49.4176	48.6808	46.539	44.8663
Early-demographic dividend	EAR	Employment in agriculture (% of total employment) (modeled ILO estimate)	SL.AGR.EMPL.ZS																																53.4112	53.1201	52.5711	51.7684	50.9971	50.4708	49.9904	49.7768	49.441	49.1565	48.6021	48.3201	47.8548	46.7842	46.1702
East Asia & Pacific	EAS	Employment in agriculture (% of total employment) (modeled ILO estimate)	SL.AGR.EMPL.ZS																																53.5342	52.6529	50.8222	48.9721	47.0178	45.6978	45.1026	45.3015	45.4884	45.341	45.0051	44.8771	44.2255	42.2879	40.7625
Europe & Central Asia (excluding high income)	ECA	Employment in agriculture (% of total employment) (modeled ILO estimate)	SL.AGR.EMPL.ZS																																23.5269	24.0902	24.3901	25.0337	25.007	24.7784	23.4705	23.2861	24.4222	23.8308	22.4775	21.8168	21.2238	20.5165	19.9502
Europe & Central Asia	ECS	Employment in agriculture (% of total employment) (modeled ILO estimate)	SL.AGR.EMPL.ZS																																15.4402	15.7461	15.7904	15.9869	15.7566	15.3509	14.7293	14.4111	14.8041	14.4167	13.7027	13.1129	12.7102	12.119	11.8
Ecuador	ECU	Employment in agriculture (% of total employment) (modeled ILO estimate)	SL.AGR.EMPL.ZS																																29.73	29.79	29.55	29.42	29.34	29.37	29.11	29.08	29.54	29.83	29.65	29.71	29.8	30.44	30.35
Egypt, Arab Rep.	EGY	Employment in agriculture (% of total employment) (modeled ILO estimate)	SL.AGR.EMPL.ZS																																39.02	38.46	35.29	35.18	33.99	32.72	31.38	29.8	28.7	29.63	28.54	27.52	29.87	31.83	30.94
Euro area	EMU	Employment in agriculture (% of total employment) (modeled ILO estimate)	SL.AGR.EMPL.ZS																																7.29813	7.11204	6.78426	6.61782	6.32519	6.11504	6.06328	5.8067	5.54987	5.28642	5.14541	5.00788	4.91943	4.57111	4.47278
Eritrea	ERI	Employment in agriculture (% of total employment) (modeled ILO estimate)	SL.AGR.EMPL.ZS																																71.82	71.4	70.89	70.27	69.84	69.23	68.62	68.25	68	67.97	67.53	67.45	67.76	67.83	67.79
Spain	ESP	Employment in agriculture (% of total employment) (modeled ILO estimate)	SL.AGR.EMPL.ZS																																10.22	9.96	9.78	9.49	8.99	8.36	8.04	7.7	7.21	6.69	6.56	6.01	5.71	5.48	5.3
Estonia	EST	Employment in agriculture (% of total employment) (modeled ILO estimate)	SL.AGR.EMPL.ZS																																19.25	18.09	16	14.15	10.18	9.72	9.69	9.3	8.58	6.36	6.34	6.6	6.24	5.06	5.19
Ethiopia	ETH	Employment in agriculture (% of total employment) (modeled ILO estimate)	SL.AGR.EMPL.ZS																																76.85	77.05	76.8	76.76	76.61	76.28	76.24	76.46	76.36	76.7	76.92	77.41	78.01	77.92	78.12
European Union	EUU	Employment in agriculture (% of total employment) (modeled ILO estimate)	SL.AGR.EMPL.ZS																																10.7235	10.7436	10.6042	10.5506	10.2582	9.78423	9.87311	9.57329	9.3097	8.97861	8.67652	7.96677	7.72458	7.1236	6.92061
Fragile and conflict affected situations	FCS	Employment in agriculture (% of total employment) (modeled ILO estimate)	SL.AGR.EMPL.ZS																																56.9711	56.9506	56.9992	57.2765	57.3034	57.1657	56.7739	56.688	56.6991	56.609	56.2347	55.9037	55.5326	54.9425	54.3798
Finland	FIN	Employment in agriculture (% of total employment) (modeled ILO estimate)	SL.AGR.EMPL.ZS																																8.43	8.37	8.28	8.04	7.76	7.89	7.78	7.11	6.38	6.21	5.84	5.53	5.28	5.01	4.83
Fiji	FJI	Employment in agriculture (% of total employment) (modeled ILO estimate)	SL.AGR.EMPL.ZS																																34.41	34.09	33.82	33.58	33.18	32.79	32.4	32.03	31.74	31.08	30.29	29.84	29.34	28.75	28.25
France	FRA	Employment in agriculture (% of total employment) (modeled ILO estimate)	SL.AGR.EMPL.ZS																																6.03	5.73	5.46	5.19	4.89	4.82	4.64	4.41	4.24	4.14	4.07	4.13	4.25	3.87	3.64
Faroe Islands	FRO	Employment in agriculture (% of total employment) (modeled ILO estimate)	SL.AGR.EMPL.ZS
Micronesia, Fed. Sts.	FSM	Employment in agriculture (% of total employment) (modeled ILO estimate)	SL.AGR.EMPL.ZS
Gabon	GAB	Employment in agriculture (% of total employment) (modeled ILO estimate)	SL.AGR.EMPL.ZS																																44.24	44.02	43.52	42.97	42.36	41.8	41.15	40.57	40.47	40.11	39.57	39.12	38.57	38.1	37.55
United Kingdom	GBR	Employment in agriculture (% of total employment) (modeled ILO estimate)	SL.AGR.EMPL.ZS																																2.16	2.11	2.05	2.08	2.05	1.95	1.85	1.72	1.55	1.54	1.39	1.39	1.25	1.28	1.38
Georgia	GEO	Employment in agriculture (% of total employment) (modeled ILO estimate)	SL.AGR.EMPL.ZS																																47.04	47.73	48.45	48.59	48.54	48.72	48.32	48.55	52.25	52.17	52.79	53.77	54.9	54	54.34
Ghana	GHA	Employment in agriculture (% of total employment) (modeled ILO estimate)	SL.AGR.EMPL.ZS																																57.12	56.94	56.68	56.49	56.24	55.97	55.66	55.3	54.95	55.03	55.1	55.12	55.1	55.05	54.96
Gibraltar	GIB	Employment in agriculture (% of total employment) (modeled ILO estimate)	SL.AGR.EMPL.ZS
Guinea	GIN	Employment in agriculture (% of total employment) (modeled ILO estimate)	SL.AGR.EMPL.ZS																																73.44	73.34	73.16	73	72.79	72.57	72.29	72.03	71.7	71.42	70.99	70.45	70.07	69.69	69.26
Gambia, The	GMB	Employment in agriculture (% of total employment) (modeled ILO estimate)	SL.AGR.EMPL.ZS																																37.7	37.57	37.43	37.35	37.22	37.03	36.69	36.38	35.88	35.37	34.79	34.77	34.14	33.48	33.39
Guinea-Bissau	GNB	Employment in agriculture (% of total employment) (modeled ILO estimate)	SL.AGR.EMPL.ZS																																68.6	68.54	68.43	68.27	68.11	67.77	67.45	67.99	67.92	67.68	67.51	67.47	67.32	67.05	66.69
Equatorial Guinea	GNQ	Employment in agriculture (% of total employment) (modeled ILO estimate)	SL.AGR.EMPL.ZS																																54.79	54.14	53.65	52.95	52.12	50.71	49.2	48.11	46.91	45.64	44.07	42.77	41.58	40.37	39.41
Greece	GRC	Employment in agriculture (% of total employment) (modeled ILO estimate)	SL.AGR.EMPL.ZS																																21.96	21.59	21.28	20.81	20.43	20.28	19.84	17.89	17.43	17.4	15.87	15.23	15.03	12.37	12.16
Grenada	GRD	Employment in agriculture (% of total employment) (modeled ILO estimate)	SL.AGR.EMPL.ZS
Greenland	GRL	Employment in agriculture (% of total employment) (modeled ILO estimate)	SL.AGR.EMPL.ZS
Guatemala	GTM	Employment in agriculture (% of total employment) (modeled ILO estimate)	SL.AGR.EMPL.ZS																																39.58	39.37	39.13	38.85	38.58	38.48	38.05	37.56	38.66	39.77	37.19	35.49	33.52	36.16	34.76
Guam	GUM	Employment in agriculture (% of total employment) (modeled ILO estimate)	SL.AGR.EMPL.ZS																																0.65	0.64	0.63	0.62	0.6	0.59	0.57	0.55	0.54	0.52	0.49	0.47	0.44	0.42	0.4
Guyana	GUY	Employment in agriculture (% of total employment) (modeled ILO estimate)	SL.AGR.EMPL.ZS																																32.45	31.75	31.58	30.83	30.1	29.27	28.29	27.37	25.76	24.66	23.38	22.18	21.73	21.42	21.64
High income	HIC	Employment in agriculture (% of total employment) (modeled ILO estimate)	SL.AGR.EMPL.ZS																																7.03566	6.94158	6.74233	6.58972	6.39417	6.12669	6.06117	5.95201	5.78567	5.58556	5.39018	5.05439	4.89355	4.60168	4.47073
Hong Kong SAR, China	HKG	Employment in agriculture (% of total employment) (modeled ILO estimate)	SL.AGR.EMPL.ZS																																0.81	0.69	0.64	0.62	0.57	0.4	0.33	0.3	0.3	0.29	0.22	0.28	0.22	0.26	0.26
Honduras	HND	Employment in agriculture (% of total employment) (modeled ILO estimate)	SL.AGR.EMPL.ZS																																38.05	38.23	37.46	37.21	37.25	38.29	37	34.59	35.07	35.94	36.94	38.83	37.36	34.93	33.11
Heavily indebted poor countries (HIPC)	HPC	Employment in agriculture (% of total employment) (modeled ILO estimate)	SL.AGR.EMPL.ZS																																70.9934	71.026	70.9184	70.7847	70.5831	70.4003	70.2206	70.0102	69.8146	69.7657	69.6828	69.3223	68.7999	68.3748	67.9781
Croatia	HRV	Employment in agriculture (% of total employment) (modeled ILO estimate)	SL.AGR.EMPL.ZS																																22.36	22.58	22.48	21.25	20.55	19.89	17.77	17.21	16.85	16.52	16.01	15.55	16.87	16.97	17.3
Haiti	HTI	Employment in agriculture (% of total employment) (modeled ILO estimate)	SL.AGR.EMPL.ZS																																40.18	40.36	40.25	40.53	39.73	38.96	38.71	38.25	38.06	37.75	37.42	36.96	36.47	36.28	35.72
Hungary	HUN	Employment in agriculture (% of total employment) (modeled ILO estimate)	SL.AGR.EMPL.ZS																																11.58	11.26	9.13	8.75	8.09	8.22	7.81	7.34	6.95	6.46	6.19	6.12	5.38	5.26	4.87
IBRD only	IBD	Employment in agriculture (% of total employment) (modeled ILO estimate)	SL.AGR.EMPL.ZS																																50.4485	49.9133	48.725	47.599	46.3336	45.3817	44.832	44.7658	44.8267	44.6023	44.1708	43.911	43.2843	41.8033	40.6119
IDA & IBRD total	IBT	Employment in agriculture (% of total employment) (modeled ILO estimate)	SL.AGR.EMPL.ZS																																52.7195	52.2679	51.291	50.3543	49.27	48.4344	47.9598	47.8906	47.9206	47.7342	47.3116	47.0122	46.3962	45.0921	44.035
IDA total	IDA	Employment in agriculture (% of total employment) (modeled ILO estimate)	SL.AGR.EMPL.ZS																																63.9375	63.7926	63.6894	63.4995	63.1038	62.6135	62.3162	62.0746	61.8052	61.6439	61.0523	60.3805	59.6458	58.9691	58.3384
IDA blend	IDB	Employment in agriculture (% of total employment) (modeled ILO estimate)	SL.AGR.EMPL.ZS																																48.818	48.6622	48.6716	48.6103	48.4832	48.2697	48.142	47.964	47.7562	47.7202	47.5452	47.2858	47.0314	47.0142	47.0784
Indonesia	IDN	Employment in agriculture (% of total employment) (modeled ILO estimate)	SL.AGR.EMPL.ZS																																55.51	55.2	52.11	47.79	43.98	43.42	43.09	44.91	45.22	45.28	43.77	44.34	46.38	43.33	44
IDA only	IDX	Employment in agriculture (% of total employment) (modeled ILO estimate)	SL.AGR.EMPL.ZS																																70.6492	70.5071	70.3124	70.062	69.5172	68.9527	68.6452	68.3796	68.1152	67.957	67.2132	66.374	65.4307	64.4596	63.4971
Isle of Man	IMN	Employment in agriculture (% of total employment) (modeled ILO estimate)	SL.AGR.EMPL.ZS
India	IND	Employment in agriculture (% of total employment) (modeled ILO estimate)	SL.AGR.EMPL.ZS																																63.32	62.99	62.66	62.18	61.76	61.35	61.12	60.72	60.09	59.65	59.1	58.6	57.76	56.78	56
Not classified	INX	Employment in agriculture (% of total employment) (modeled ILO estimate)	SL.AGR.EMPL.ZS
Ireland	IRL	Employment in agriculture (% of total employment) (modeled ILO estimate)	SL.AGR.EMPL.ZS																																13.85	13.51	13.13	12.58	12.01	11.24	10.91	9.1	8.64	7.95	7.11	7.03	6.5	6.38	5.91
Iran, Islamic Rep.	IRN	Employment in agriculture (% of total employment) (modeled ILO estimate)	SL.AGR.EMPL.ZS																																24.96	24.71	24.54	24.29	23.99	23.51	23.85	24.12	24.29	24.4	24.47	24.5	24.53	24.65	24.75
Iraq	IRQ	Employment in agriculture (% of total employment) (modeled ILO estimate)	SL.AGR.EMPL.ZS																																31.54	31.42	31.25	31.06	30.83	30.52	30.11	29.63	29.15	28.71	28.19	27.75	27.34	26.76	26.14
Iceland	ISL	Employment in agriculture (% of total employment) (modeled ILO estimate)	SL.AGR.EMPL.ZS																																10.17	10.45	9.76	9.06	9.57	9.98	9.09	8.65	8.92	8.71	7.71	7.37	6.98	6.32	6.53
Israel	ISR	Employment in agriculture (% of total employment) (modeled ILO estimate)	SL.AGR.EMPL.ZS																																3.5	3.51	4.17	3.31	3.13	2.96	2.8	2.64	2.49	2.35	2.21	2.08	1.96	1.85	1.74
Italy	ITA	Employment in agriculture (% of total employment) (modeled ILO estimate)	SL.AGR.EMPL.ZS																																8.31	8.01	7.09	6.9	6.58	6.13	5.88	5.77	5.42	5.23	5.21	4.93	4.72	4.14	4.2
Jamaica	JAM	Employment in agriculture (% of total employment) (modeled ILO estimate)	SL.AGR.EMPL.ZS																																27.91	27.47	24.63	23.95	23.2	22.66	21.25	21	20.6	20.86	20.77	20.13	20.39	18.49	18.11
Jordan	JOR	Employment in agriculture (% of total employment) (modeled ILO estimate)	SL.AGR.EMPL.ZS																																4.85	4.81	4.77	4.71	4.65	4.58	4.5	4.41	4.3	4.19	4.06	3.93	4.03	4.11	3.98
Japan	JPN	Employment in agriculture (% of total employment) (modeled ILO estimate)	SL.AGR.EMPL.ZS																																6.73	6.42	5.97	5.81	5.7	5.52	5.37	5.3	5.21	5.09	4.91	4.72	4.64	4.56	4.46
Kazakhstan	KAZ	Employment in agriculture (% of total employment) (modeled ILO estimate)	SL.AGR.EMPL.ZS																																36.9	36.91	37.26	37.62	37.62	37.58	37.45	37.45	37.15	36.44	35.52	35.48	35.25	33.5	32.41
Kenya	KEN	Employment in agriculture (% of total employment) (modeled ILO estimate)	SL.AGR.EMPL.ZS																																44.48	44.51	44.53	44.46	44.4	44.45	44.8	45.07	45.66	48.73	51.5	54.28	56.76	58.93	61.06
Kyrgyz Republic	KGZ	Employment in agriculture (% of total employment) (modeled ILO estimate)	SL.AGR.EMPL.ZS																																35.5	38.16	38.98	41.98	47.19	47.15	48.29	49	52.39	53.08	52.92	49.11	43.24	38.91	38.5
Cambodia	KHM	Employment in agriculture (% of total employment) (modeled ILO estimate)	SL.AGR.EMPL.ZS																																78.13	77.76	77.69	78.83	78.37	77.75	77.3	76.75	75.38	73.48	68.93	67.25	65.99	63.87	62.03
Kiribati	KIR	Employment in agriculture (% of total employment) (modeled ILO estimate)	SL.AGR.EMPL.ZS
St. Kitts and Nevis	KNA	Employment in agriculture (% of total employment) (modeled ILO estimate)	SL.AGR.EMPL.ZS
Korea, Rep.	KOR	Employment in agriculture (% of total employment) (modeled ILO estimate)	SL.AGR.EMPL.ZS																																14.61	14.03	13.48	12.56	11.77	11.14	10.77	12.02	11.34	10.6	9.96	9.33	8.81	8.4	7.96
Kuwait	KWT	Employment in agriculture (% of total employment) (modeled ILO estimate)	SL.AGR.EMPL.ZS																																2.33	2.27	2.19	2.13	2.07	2.12	2.19	2.27	2.34	2.4	2.47	2.53	2.59	2.64	2.71
Latin America & Caribbean (excluding high income)	LAC	Employment in agriculture (% of total employment) (modeled ILO estimate)	SL.AGR.EMPL.ZS																																21.8371	21.8308	21.6247	21.2755	21.1425	20.6369	20.3434	19.8926	19.9535	19.6143	19.6998	19.5666	19.2637	19.1659	18.788
Lao PDR	LAO	Employment in agriculture (% of total employment) (modeled ILO estimate)	SL.AGR.EMPL.ZS																																86.82	86.65	86.34	85.96	85.41	84.67	84.1	83.28	82.62	81.87	81.05	80.3	79.37	78.3	77.21
Lebanon	LBN	Employment in agriculture (% of total employment) (modeled ILO estimate)	SL.AGR.EMPL.ZS																																21.03	20.81	20.62	20.44	20.22	20.01	19.77	19.43	19.13	18.78	18.4	18.05	17.69	17.27	16.86
Liberia	LBR	Employment in agriculture (% of total employment) (modeled ILO estimate)	SL.AGR.EMPL.ZS																																54.82	55.5	56.22	56.82	57.13	56.78	55.17	54.22	53.27	51.95	51.43	50.81	51.91	51.34	50.68
Libya	LBY	Employment in agriculture (% of total employment) (modeled ILO estimate)	SL.AGR.EMPL.ZS																																29.23	29.09	28.89	28.68	28.53	28.2	27.9	27.55	27.06	26.54	26.05	25.52	24.89	24.32	23.64
St. Lucia	LCA	Employment in agriculture (% of total employment) (modeled ILO estimate)	SL.AGR.EMPL.ZS																																24.48	24.19	23.96	27.42	24.4	25.21	20.49	23.14	21.71	21.07	20.67	20.36	19.8	19	17.78
Latin America & Caribbean	LCN	Employment in agriculture (% of total employment) (modeled ILO estimate)	SL.AGR.EMPL.ZS																																21.1335	21.0373	20.7705	20.5616	20.4004	19.9289	19.5051	19.0482	19.1305	18.8355	18.8597	18.77	18.5422	18.4123	18.0329
Least developed countries: UN classification	LDC	Employment in agriculture (% of total employment) (modeled ILO estimate)	SL.AGR.EMPL.ZS																																72.4302	72.2288	71.998	71.717	71.1005	70.4815	70.1716	69.9219	69.6273	69.3267	68.5186	67.6401	66.7156	65.7664	64.8612
Low income	LIC	Employment in agriculture (% of total employment) (modeled ILO estimate)	SL.AGR.EMPL.ZS																																70.4169	70.5686	70.5785	70.4634	70.2691	70.1191	70.0387	69.8945	69.6462	69.7728	69.5646	69.2844	69.0204	68.734	68.4482
Liechtenstein	LIE	Employment in agriculture (% of total employment) (modeled ILO estimate)	SL.AGR.EMPL.ZS
Sri Lanka	LKA	Employment in agriculture (% of total employment) (modeled ILO estimate)	SL.AGR.EMPL.ZS																																42.84	45.01	40.65	43.92	39.57	36.48	38.71	42.66	41.95	41.02	40.76	40	39.15	38.28	37.33
Lower middle income	LMC	Employment in agriculture (% of total employment) (modeled ILO estimate)	SL.AGR.EMPL.ZS																																57.491	57.2416	56.6515	55.921	55.1261	54.6259	54.2424	54.126	53.8086	53.5035	52.837	52.3391	51.7448	50.6551	49.9876
Low & middle income	LMY	Employment in agriculture (% of total employment) (modeled ILO estimate)	SL.AGR.EMPL.ZS																																53.3362	52.8748	51.8798	50.9004	49.8045	48.9742	48.5096	48.4459	48.4438	48.2381	47.8051	47.507	46.876	45.5857	44.5259
Lesotho	LSO	Employment in agriculture (% of total employment) (modeled ILO estimate)	SL.AGR.EMPL.ZS																																61.26	61.02	60.83	60.57	60.34	60	59.66	59.36	59.07	58.47	57.66	56.99	56.21	55.49	54.76
Late-demographic dividend	LTE	Employment in agriculture (% of total employment) (modeled ILO estimate)	SL.AGR.EMPL.ZS																																50.5935	49.8834	48.3368	47.0394	45.4197	44.117	43.5427	43.5218	43.8096	43.6204	43.1984	42.8431	41.9593	40.1907	38.4961
Lithuania	LTU	Employment in agriculture (% of total employment) (modeled ILO estimate)	SL.AGR.EMPL.ZS																																23.29	23.41	23.4	22.96	22.31	21.7	20.66	19.56	19.99	19.24	17.57	18.64	18.71	16.28	14.27
Luxembourg	LUX	Employment in agriculture (% of total employment) (modeled ILO estimate)	SL.AGR.EMPL.ZS																																3.53	3.38	3.2	3.16	3.87	2.65	2.34	2.92	1.95	2.44	1.53	1.97	2.72	1.96	1.74
Latvia	LVA	Employment in agriculture (% of total employment) (modeled ILO estimate)	SL.AGR.EMPL.ZS																																18.75	19.03	18.65	18.28	17.46	17.28	21.59	19.03	17.49	14.93	15.47	16.23	14.24	13.3	12.05
Macao SAR, China	MAC	Employment in agriculture (% of total employment) (modeled ILO estimate)	SL.AGR.EMPL.ZS																																0.46	0.45	0.44	0.43	0.42	0.42	0.41	0.4	0.4	0.4	0.4	0.4	0.4	0.4	0.4
St. Martin (French part)	MAF	Employment in agriculture (% of total employment) (modeled ILO estimate)	SL.AGR.EMPL.ZS
Morocco	MAR	Employment in agriculture (% of total employment) (modeled ILO estimate)	SL.AGR.EMPL.ZS																																46.93	46.92	46.9	46.64	46.68	46.3	46.2	45.82	45.64	45.43	44.84	44.38	43.9	45.83	45.48
Monaco	MCO	Employment in agriculture (% of total employment) (modeled ILO estimate)	SL.AGR.EMPL.ZS
Moldova	MDA	Employment in agriculture (% of total employment) (modeled ILO estimate)	SL.AGR.EMPL.ZS																																43.03	41.16	44.16	46.55	45.05	42.83	41.56	45.68	48.91	50.87	51.03	49.65	43	40.49	40.65
Madagascar	MDG	Employment in agriculture (% of total employment) (modeled ILO estimate)	SL.AGR.EMPL.ZS																																76.26	76.29	76.31	76.38	76.42	76.49	76.57	76.63	76.69	77	77.45	78.06	77.98	80.27	81.96
Maldives	MDV	Employment in agriculture (% of total employment) (modeled ILO estimate)	SL.AGR.EMPL.ZS																																21.76	21.58	21.4	21.14	20.87	20.53	20.1	19.68	19.28	18.96	18.99	18.5	17.79	17.22	17.23
Middle East & North Africa	MEA	Employment in agriculture (% of total employment) (modeled ILO estimate)	SL.AGR.EMPL.ZS																																29.2547	29.0496	28.2834	28.0089	27.3816	26.7492	26.2667	25.6731	25.2292	25.4217	24.7741	24.1325	24.2507	24.436	23.7434
Mexico	MEX	Employment in agriculture (% of total employment) (modeled ILO estimate)	SL.AGR.EMPL.ZS																																21.09	20.92	20.74	20.49	20.41	20.07	19.75	19.33	18.37	17.41	17.46	16.84	16.17	15.51	14.88
Marshall Islands	MHL	Employment in agriculture (% of total employment) (modeled ILO estimate)	SL.AGR.EMPL.ZS
Middle income	MIC	Employment in agriculture (% of total employment) (modeled ILO estimate)	SL.AGR.EMPL.ZS																																52.1553	51.6406	50.5589	49.5057	48.3268	47.4298	46.9251	46.8531	46.8565	46.6144	46.1462	45.823	45.1389	43.7488	42.6021
North Macedonia	MKD	Employment in agriculture (% of total employment) (modeled ILO estimate)	SL.AGR.EMPL.ZS																																26.35	26.46	26.61	26.62	26.49	26.32	26.07	25.7	25.16	24.59	24.4	23.92	22.04	21.41	20.8
Mali	MLI	Employment in agriculture (% of total employment) (modeled ILO estimate)	SL.AGR.EMPL.ZS																																74.25	74.28	74.19	74.07	73.99	73.74	73.49	73.13	72.8	72.64	71.83	71.55	70.99	70.8	70.38
Malta	MLT	Employment in agriculture (% of total employment) (modeled ILO estimate)	SL.AGR.EMPL.ZS																																2.49	2.45	2.41	2.36	2.3	2.25	2.22	2.17	2.11	2.04	2.35	2.34	2.46	2.26	2.1
Myanmar	MMR	Employment in agriculture (% of total employment) (modeled ILO estimate)	SL.AGR.EMPL.ZS																																70.05	69.06	68.89	68.68	66.65	65.14	63.35	62.76	62.35	61.1	60.49	59.34	57.83	56.85	56.1
Middle East & North Africa (excluding high income)	MNA	Employment in agriculture (% of total employment) (modeled ILO estimate)	SL.AGR.EMPL.ZS																																33.1183	33.0127	32.2138	32.0108	31.3795	30.6461	30.0882	29.4249	28.9095	29.2341	28.5076	27.8913	28.0616	28.2858	27.6037
Montenegro	MNE	Employment in agriculture (% of total employment) (modeled ILO estimate)	SL.AGR.EMPL.ZS																																11.22	11.42	11.79	11.7	11.37	10.93	10.62	10.35	10.44	10.11	9.83	9.61	9.35	9	8.63
Mongolia	MNG	Employment in agriculture (% of total employment) (modeled ILO estimate)	SL.AGR.EMPL.ZS																																44.1	44.62	44.75	44.7	46.14	46.53	48.95	49.74	49.49	48.64	48.35	44.95	46.7	40.17	39.88
Northern Mariana Islands	MNP	Employment in agriculture (% of total employment) (modeled ILO estimate)	SL.AGR.EMPL.ZS
Mozambique	MOZ	Employment in agriculture (% of total employment) (modeled ILO estimate)	SL.AGR.EMPL.ZS																																84.43	84.54	84.36	84.23	84.16	83.82	83.42	82.97	82.41	82.22	81.52	80.95	80.47	79.98	79.51
Mauritania	MRT	Employment in agriculture (% of total employment) (modeled ILO estimate)	SL.AGR.EMPL.ZS																																42.59	42.48	42.26	42.26	41.9	41.6	41.61	41.37	41	41.04	40.82	40.45	39.79	39.19	38.41
Mauritius	MUS	Employment in agriculture (% of total employment) (modeled ILO estimate)	SL.AGR.EMPL.ZS																																14.82	14.41	14.09	13.79	14.49	13.04	12.54	11.9	11.2	11.43	11.74	10.8	12.77	10.07	10.02
Malawi	MWI	Employment in agriculture (% of total employment) (modeled ILO estimate)	SL.AGR.EMPL.ZS																																81.48	81.51	81.38	81.44	81.18	81.03	80.93	80.83	80.75	80.72	80.91	80.84	80.58	80.38	80.23
Malaysia	MYS	Employment in agriculture (% of total employment) (modeled ILO estimate)	SL.AGR.EMPL.ZS																																22.49	21.79	21.11	20.56	19.97	19.36	17.29	18.8	18.37	18.36	15.13	14.93	14.27	14.56	14.64
North America	NAC	Employment in agriculture (% of total employment) (modeled ILO estimate)	SL.AGR.EMPL.ZS																																2.08504	2.0602	2.0433	2.00298	1.95648	1.92461	1.8788	1.84162	1.78917	1.71676	1.59211	1.59862	1.56283	1.52684	1.4831
Namibia	NAM	Employment in agriculture (% of total employment) (modeled ILO estimate)	SL.AGR.EMPL.ZS																																48.28	46.58	45.19	43.62	41.9	40.21	38.49	36.12	33.71	31.28	31.14	30.79	30.41	29.97	29.74
New Caledonia	NCL	Employment in agriculture (% of total employment) (modeled ILO estimate)	SL.AGR.EMPL.ZS																																8.36	8.18	7.99	7.76	7.5	7.24	6.57	6.01	5.5	5.03	4.56	4.12	3.73	3.39	3.07
Niger	NER	Employment in agriculture (% of total employment) (modeled ILO estimate)	SL.AGR.EMPL.ZS																																76.46	76.48	76.53	76.56	76.57	76.62	76.65	76.46	76.53	76.65	76.46	76.35	76.32	76.35	76.13
Nigeria	NGA	Employment in agriculture (% of total employment) (modeled ILO estimate)	SL.AGR.EMPL.ZS																																50.57	50.41	50.36	50.28	50.18	49.93	49.67	49.42	49.21	48.75	48.13	47.1	46.37	45.56	44.95
Nicaragua	NIC	Employment in agriculture (% of total employment) (modeled ILO estimate)	SL.AGR.EMPL.ZS																																34.78	34.76	34.72	34.5	34.26	33.99	33.49	33.05	32.15	31.85	31.23	30.93	30.53	30.31	28.89
Netherlands	NLD	Employment in agriculture (% of total employment) (modeled ILO estimate)	SL.AGR.EMPL.ZS																																4.25	4.17	4.08	3.99	3.83	3.78	3.71	3.49	3.21	3.28	3.12	2.94	3.04	3.31	3.7
Norway	NOR	Employment in agriculture (% of total employment) (modeled ILO estimate)	SL.AGR.EMPL.ZS																																5.78	5.51	5.51	5.26	5.46	5.38	5.09	4.74	4.6	4.29	4.09	3.95	3.83	3.59	3.3
Nepal	NPL	Employment in agriculture (% of total employment) (modeled ILO estimate)	SL.AGR.EMPL.ZS																																82.33	82.1	81.75	81.15	80.52	79.68	78.66	77.52	76.11	75.25	74.59	74.19	73.61	73.08	72.64
Nauru	NRU	Employment in agriculture (% of total employment) (modeled ILO estimate)	SL.AGR.EMPL.ZS
New Zealand	NZL	Employment in agriculture (% of total employment) (modeled ILO estimate)	SL.AGR.EMPL.ZS																																10.99	10.81	10.62	10.37	9.78	9.2	8.64	8.54	9.42	8.71	9.13	8.82	7.87	7.32	6.91
OECD members	OED	Employment in agriculture (% of total employment) (modeled ILO estimate)	SL.AGR.EMPL.ZS																																8.56782	8.43751	8.18112	8.03974	7.83385	7.65878	7.51396	7.41044	7.14179	6.8571	6.74095	6.5956	6.40417	6.14114	6.00588
Oman	OMN	Employment in agriculture (% of total employment) (modeled ILO estimate)	SL.AGR.EMPL.ZS																																9.9	9.68	9.43	8.69	7.97	7.3	7.08	6.85	6.63	6.39	6.7	7.01	7.33	7.64	7.93
Other small states	OSS	Employment in agriculture (% of total employment) (modeled ILO estimate)	SL.AGR.EMPL.ZS																																32.1529	31.8055	31.4066	30.9542	30.3605	29.8874	29.6751	29.5349	29.188	28.3515	27.9293	27.7251	27.5299	26.961	26.4363
Pakistan	PAK	Employment in agriculture (% of total employment) (modeled ILO estimate)	SL.AGR.EMPL.ZS																																44.81	44.55	44.46	44.3	44.05	43.76	43.7	43.53	43.27	43.01	42.75	42.51	42.09	42.57	43.07
Panama	PAN	Employment in agriculture (% of total employment) (modeled ILO estimate)	SL.AGR.EMPL.ZS																																27.3	24.99	23.09	19.91	20.8	20.15	18.65	17.76	17.44	16.97	18.06	17.35	17.48	16.01	15.68
Peru	PER	Employment in agriculture (% of total employment) (modeled ILO estimate)	SL.AGR.EMPL.ZS																																37.1	37.12	36.85	36.2	35.75	35.53	35.11	35.08	35.07	34.8	34.66	34.21	35.98	34.25	34.82
Philippines	PHL	Employment in agriculture (% of total employment) (modeled ILO estimate)	SL.AGR.EMPL.ZS																																44.91	45.27	45.69	45.09	43.41	42.84	39.51	37.89	38.84	37.11	37.03	37	36.42	35.97	35.39
Palau	PLW	Employment in agriculture (% of total employment) (modeled ILO estimate)	SL.AGR.EMPL.ZS
Papua New Guinea	PNG	Employment in agriculture (% of total employment) (modeled ILO estimate)	SL.AGR.EMPL.ZS																																73.85	73.63	73.36	73.16	73.24	72.67	72.68	72.61	72.81	73.32	72.77	72.51	72.12	71.44	70.83
Poland	POL	Employment in agriculture (% of total employment) (modeled ILO estimate)	SL.AGR.EMPL.ZS																																25.57	25.13	24.5	23.71	22.88	21.98	21.07	20.26	19.45	18.67	19.2	19.63	18.2	17.61	17.38
Pre-demographic dividend	PRE	Employment in agriculture (% of total employment) (modeled ILO estimate)	SL.AGR.EMPL.ZS																																64.2917	64.2321	64.1478	64.0735	63.9546	63.6824	63.4252	63.1654	62.9627	62.8862	62.659	62.1901	61.7724	61.3745	61.0283
Puerto Rico	PRI	Employment in agriculture (% of total employment) (modeled ILO estimate)	SL.AGR.EMPL.ZS																																3.58	3.44	3.39	3.51	2.89	2.7	2.82	2.46	2.19	1.89	2.03	1.97	2	2.12	2.08
Korea, Dem. People's Rep.	PRK	Employment in agriculture (% of total employment) (modeled ILO estimate)	SL.AGR.EMPL.ZS																																48.05	48.6	49.04	49.37	49.84	50.22	50.87	50.99	50.34	50.22	49.7	49.44	49.11	48.73	48.16
Portugal	PRT	Employment in agriculture (% of total employment) (modeled ILO estimate)	SL.AGR.EMPL.ZS																																11.73	11.54	11.56	11.76	11.48	12.2	13.29	13.93	12.79	12.68	13.17	12.63	12.97	12.3	12.05
Paraguay	PRY	Employment in agriculture (% of total employment) (modeled ILO estimate)	SL.AGR.EMPL.ZS																																35.31	35.22	34.95	34.67	34.26	34.12	33.84	33.79	33.75	33.9	34.01	33.83	31.33	32.75	32.02
West Bank and Gaza	PSE	Employment in agriculture (% of total employment) (modeled ILO estimate)	SL.AGR.EMPL.ZS																																15.51	15.27	15.11	14.76	14.69	14.69	14.3	14.02	13.7	14.06	12.24	15.39	16.24	16.36	15.03
Pacific island small states	PSS	Employment in agriculture (% of total employment) (modeled ILO estimate)	SL.AGR.EMPL.ZS																																44.1366	44.0013	43.9536	43.6165	43.3801	43.1253	43.0578	42.5814	42.417	42.3772	41.6224	42.1364	42.0278	41.5223	40.6511
Post-demographic dividend	PST	Employment in agriculture (% of total employment) (modeled ILO estimate)	SL.AGR.EMPL.ZS																																6.87902	6.74371	6.52571	6.35507	6.12872	5.93474	5.77759	5.67269	5.51546	5.32705	5.11353	4.98651	4.85042	4.64442	4.49655
French Polynesia	PYF	Employment in agriculture (% of total employment) (modeled ILO estimate)	SL.AGR.EMPL.ZS																																15.69	15.43	15.21	14.96	14.6	14.25	13.37	12.43	11.63	10.88	10.09	9.39	9.3	9.3	9.29
Qatar	QAT	Employment in agriculture (% of total employment) (modeled ILO estimate)	SL.AGR.EMPL.ZS																																4.42	4.35	4.27	4.14	4	3.87	3.69	3.3	2.93	2.6	2.29	2.44	2.6	2.75	2.86
Romania	ROU	Employment in agriculture (% of total employment) (modeled ILO estimate)	SL.AGR.EMPL.ZS																																29.78	32.98	35.99	39.04	40.33	37.96	40.87	41.98	44.01	45.21	44.43	37.71	37.68	32.57	32.29
Russian Federation	RUS	Employment in agriculture (% of total employment) (modeled ILO estimate)	SL.AGR.EMPL.ZS																																14.24	15.42	15.56	16.15	15.78	15.27	12.16	11.69	15.01	14.49	12.05	11.34	10.8	10.48	10.14
Rwanda	RWA	Employment in agriculture (% of total employment) (modeled ILO estimate)	SL.AGR.EMPL.ZS																																89.17	89.03	88.96	89	89.09	88.92	88.8	88.77	88.75	88.56	88.24	87.71	87.02	86.14	85.16
South Asia	SAS	Employment in agriculture (% of total employment) (modeled ILO estimate)	SL.AGR.EMPL.ZS																																62.4967	62.2112	61.8293	61.3895	60.8763	60.295	60.1034	59.7885	59.2241	58.796	58.0847	57.4064	56.4331	55.4242	54.5533
Saudi Arabia	SAU	Employment in agriculture (% of total employment) (modeled ILO estimate)	SL.AGR.EMPL.ZS																																7.86	7.66	7.45	7.25	7.06	6.87	6.68	6.46	6.26	6.12	6.03	4.66	4.49	4.31	4.15
Sudan	SDN	Employment in agriculture (% of total employment) (modeled ILO estimate)	SL.AGR.EMPL.ZS																																53.32	53.22	53.15	53.07	52.94	52.73	52.47	52.22	51.95	51.55	51.11	50.64	50.11	49.62	49.04
Senegal	SEN	Employment in agriculture (% of total employment) (modeled ILO estimate)	SL.AGR.EMPL.ZS																																48.91	48.84	48.74	48.64	48.36	48.15	47.85	47.36	46.78	46.32	45.63	45.1	44.17	43.25	42.34
Singapore	SGP	Employment in agriculture (% of total employment) (modeled ILO estimate)	SL.AGR.EMPL.ZS																																0.28	0.32	0.24	0.3	0.24	0.19	0.18	0.18	0.17	0.16	0.15	0.15	0.14	0.14	0.13
Solomon Islands	SLB	Employment in agriculture (% of total employment) (modeled ILO estimate)	SL.AGR.EMPL.ZS																																52.41	52.1	52.03	51.32	51.1	50.68	50.87	50.13	50.06	51.21	49.96	51.86	52.33	51.5	49.42
Sierra Leone	SLE	Employment in agriculture (% of total employment) (modeled ILO estimate)	SL.AGR.EMPL.ZS																																71.88	72.1	71.9	71.77	71.85	71.58	71.61	71.29	71.2	70.65	70.96	69.67	69.01	68.46	68.14
El Salvador	SLV	Employment in agriculture (% of total employment) (modeled ILO estimate)	SL.AGR.EMPL.ZS																																28.52	27.95	27.6	27.21	26.6	26.3	25.92	25.08	22.14	21.61	21.8	19.75	18.24	19.13	19.99
San Marino	SMR	Employment in agriculture (% of total employment) (modeled ILO estimate)	SL.AGR.EMPL.ZS
Somalia	SOM	Employment in agriculture (% of total employment) (modeled ILO estimate)	SL.AGR.EMPL.ZS																																82.96	83.1	83.05	83.33	83.29	83.18	83.3	83.27	83.23	83.18	83.1	82.98	82.84	82.72	82.58
Serbia	SRB	Employment in agriculture (% of total employment) (modeled ILO estimate)	SL.AGR.EMPL.ZS																																29.46	30	30.7	30.53	29.6	29.13	28.53	28.03	28.31	27.39	26.43	25.28	24.5	24.05	23.32
Sub-Saharan Africa (excluding high income)	SSA	Employment in agriculture (% of total employment) (modeled ILO estimate)	SL.AGR.EMPL.ZS																																63.2278	63.2476	63.1924	63.0816	62.9335	62.7342	62.5749	62.4042	62.2332	62.2438	62.1411	61.9794	61.7292	61.3279	61.1193
South Sudan	SSD	Employment in agriculture (% of total employment) (modeled ILO estimate)	SL.AGR.EMPL.ZS																																67.46	67.21	66.95	66.75	66.51	66.31	66.06	65.94	65.85	65.66	65.39	65.1	64.76	64.53	64.23
Sub-Saharan Africa	SSF	Employment in agriculture (% of total employment) (modeled ILO estimate)	SL.AGR.EMPL.ZS																																63.2278	63.2476	63.1924	63.0816	62.9335	62.7342	62.5749	62.4042	62.2332	62.2438	62.1411	61.9794	61.7292	61.3279	61.1193
Small states	SST	Employment in agriculture (% of total employment) (modeled ILO estimate)	SL.AGR.EMPL.ZS																																30.4219	30.104	29.4927	29.0956	28.412	27.9342	27.5321	27.2373	26.9432	26.2839	25.9247	25.6733	25.4733	24.7311	24.2259
Sao Tome and Principe	STP	Employment in agriculture (% of total employment) (modeled ILO estimate)	SL.AGR.EMPL.ZS																																33.7	33.58	33.43	33.21	32.97	32.7	32.41	32.01	31.55	31.15	30.58	30	29.21	29.31	27.91
Suriname	SUR	Employment in agriculture (% of total employment) (modeled ILO estimate)	SL.AGR.EMPL.ZS																																4.42	4.43	4.62	6.33	7.29	6.15	5.45	5.79	6.4	6.58	7	7.61	7.98	8.44	8.49
Slovak Republic	SVK	Employment in agriculture (% of total employment) (modeled ILO estimate)	SL.AGR.EMPL.ZS																																10.66	10.44	10.42	10.17	9.2	8.9	9.17	8.14	7.25	6.94	6.26	6.59	6	5.09	4.75
Slovenia	SVN	Employment in agriculture (% of total employment) (modeled ILO estimate)	SL.AGR.EMPL.ZS																																10.84	10.75	10.66	11.57	10.44	10.23	12.14	12.07	10.84	9.6	9.94	9.66	8.44	9.78	9.11
Sweden	SWE	Employment in agriculture (% of total employment) (modeled ILO estimate)	SL.AGR.EMPL.ZS																																3.84	3.77	3.71	3.61	3.49	3.25	3.25	3.05	2.99	2.91	2.65	2.52	2.55	2.49	2.32
Eswatini	SWZ	Employment in agriculture (% of total employment) (modeled ILO estimate)	SL.AGR.EMPL.ZS																																23.43	23.27	23.06	22.88	22.59	22.33	22.03	21.74	21.4	21	20.57	20.02	19.47	18.91	18.27
Sint Maarten (Dutch part)	SXM	Employment in agriculture (% of total employment) (modeled ILO estimate)	SL.AGR.EMPL.ZS
Seychelles	SYC	Employment in agriculture (% of total employment) (modeled ILO estimate)	SL.AGR.EMPL.ZS
Syrian Arab Republic	SYR	Employment in agriculture (% of total employment) (modeled ILO estimate)	SL.AGR.EMPL.ZS																																28.21	29.7	31.09	29.8	28.38	28.3	28.29	27.98	27.84	32.89	31.02	28.91	26.98	24.96	22.92
Turks and Caicos Islands	TCA	Employment in agriculture (% of total employment) (modeled ILO estimate)	SL.AGR.EMPL.ZS
Chad	TCD	Employment in agriculture (% of total employment) (modeled ILO estimate)	SL.AGR.EMPL.ZS																																83.23	82.98	83.38	82.97	82.89	82.78	82.52	82.21	82.22	82.23	81.7	81.29	80.62	79.66	78.89
East Asia & Pacific (IDA & IBRD countries)	TEA	Employment in agriculture (% of total employment) (modeled ILO estimate)	SL.AGR.EMPL.ZS																																59.4413	58.4442	56.3656	54.2726	52.0376	50.5323	49.8478	49.9194	50.0953	49.9357	49.5641	49.4172	48.6744	46.5067	44.8176
Europe & Central Asia (IDA & IBRD countries)	TEC	Employment in agriculture (% of total employment) (modeled ILO estimate)	SL.AGR.EMPL.ZS																																24.0664	24.7027	25.0958	25.7584	25.7429	25.3084	24.3355	24.1671	25.1598	24.6688	23.4926	22.4474	21.8193	20.8828	20.3386
Togo	TGO	Employment in agriculture (% of total employment) (modeled ILO estimate)	SL.AGR.EMPL.ZS																																50.02	50.05	50.35	49.83	49.44	49.01	48.33	48.38	48.15	48	47.77	47.3	46.62	46.51	46.68
Thailand	THA	Employment in agriculture (% of total employment) (modeled ILO estimate)	SL.AGR.EMPL.ZS																																60.33	60.91	56.77	55.99	51.98	50.06	50.35	51.27	48.52	48.79	46.04	43.85	41.64	39.29	38.68
Tajikistan	TJK	Employment in agriculture (% of total employment) (modeled ILO estimate)	SL.AGR.EMPL.ZS																																53.96	54.95	55.89	57	58.04	58.96	59.36	59.72	59.71	59.42	58.69	57.82	56.85	55.71	55.2
Turkmenistan	TKM	Employment in agriculture (% of total employment) (modeled ILO estimate)	SL.AGR.EMPL.ZS																																32.98	33.61	33.78	34.33	34.54	34.74	34.74	34.65	34.57	34.28	34.36	34.34	34	33.6	32.85
Latin America & the Caribbean (IDA & IBRD countries)	TLA	Employment in agriculture (% of total employment) (modeled ILO estimate)	SL.AGR.EMPL.ZS																																21.1733	21.0645	20.7819	20.5783	20.4268	19.9437	19.5095	19.0175	19.0844	18.7801	18.8272	18.7595	18.5484	18.4398	18.0737
Timor-Leste	TLS	Employment in agriculture (% of total employment) (modeled ILO estimate)	SL.AGR.EMPL.ZS																																60.96	60.48	59.96	59.35	58.75	58.09	58.09	59.34	61.21	58.05	55.12	55.88	56.06	56.84	55.24
Middle East & North Africa (IDA & IBRD countries)	TMN	Employment in agriculture (% of total employment) (modeled ILO estimate)	SL.AGR.EMPL.ZS																																33.2398	33.1371	32.3368	32.1372	31.5053	30.7683	30.2101	29.5431	29.0247	29.3522	28.6097	27.9636	28.1397	28.3623	27.6891
Tonga	TON	Employment in agriculture (% of total employment) (modeled ILO estimate)	SL.AGR.EMPL.ZS																																38.2	38.31	38.19	36.11	35.42	35.48	35.46	35.25	34.95	33.77	32.64	32.05	31.86	31.53	29.95
South Asia (IDA & IBRD)	TSA	Employment in agriculture (% of total employment) (modeled ILO estimate)	SL.AGR.EMPL.ZS																																62.4967	62.2112	61.8293	61.3895	60.8763	60.295	60.1034	59.7885	59.2241	58.796	58.0847	57.4064	56.4331	55.4242	54.5533
Sub-Saharan Africa (IDA & IBRD countries)	TSS	Employment in agriculture (% of total employment) (modeled ILO estimate)	SL.AGR.EMPL.ZS																																63.2278	63.2476	63.1924	63.0816	62.9335	62.7342	62.5749	62.4042	62.2332	62.2438	62.1411	61.9794	61.7292	61.3279	61.1193
Trinidad and Tobago	TTO	Employment in agriculture (% of total employment) (modeled ILO estimate)	SL.AGR.EMPL.ZS																																11.74	11.54	11.33	12.38	10.64	9.59	9.5	8.15	8.12	7.23	7.86	6.89	5.9	4.64	4.34
Tunisia	TUN	Employment in agriculture (% of total employment) (modeled ILO estimate)	SL.AGR.EMPL.ZS																																22.13	21.99	21.91	21.8	21.71	21.49	21.27	21	20.66	20.3	19.92	19.72	19.3	18.75	18.53
Turkiye	TUR	Employment in agriculture (% of total employment) (modeled ILO estimate)	SL.AGR.EMPL.ZS																																29.76	29.57	29.33	29.41	29.12	28.81	28.21	28.21	27.82	27.3	27.14	26.87	26.31	25.51	24.8
Tuvalu	TUV	Employment in agriculture (% of total employment) (modeled ILO estimate)	SL.AGR.EMPL.ZS
Tanzania	TZA	Employment in agriculture (% of total employment) (modeled ILO estimate)	SL.AGR.EMPL.ZS																																84.67	84.65	84.62	84.57	84.47	84.31	84.13	83.85	83.46	82.99	82.29	80.6	78.77	76.75	74.55
Uganda	UGA	Employment in agriculture (% of total employment) (modeled ILO estimate)	SL.AGR.EMPL.ZS																																72.34	72.26	72.04	71.85	71.48	71.13	70.88	70.6	70.17	69.95	69.61	69.08	68.7	68.51	68.34
Ukraine	UKR	Employment in agriculture (% of total employment) (modeled ILO estimate)	SL.AGR.EMPL.ZS																																25.11	25.4	25.79	26.17	26.48	26.8	26.72	26.85	26.94	26.5	25.97	25.47	24.69	23.94	23.34
Upper middle income	UMC	Employment in agriculture (% of total employment) (modeled ILO estimate)	SL.AGR.EMPL.ZS																																48.0885	47.3349	45.8112	44.4311	42.8965	41.6089	40.9562	40.8557	41.0822	40.8494	40.4614	40.2278	39.3932	37.6838	36.066
Uruguay	URY	Employment in agriculture (% of total employment) (modeled ILO estimate)	SL.AGR.EMPL.ZS																																11.73	11.73	11.73	11.73	11.74	11.71	11.67	11.6	11.53	11.47	11.39	11.32	11.2	11.04	10.87
United States	USA	Employment in agriculture (% of total employment) (modeled ILO estimate)	SL.AGR.EMPL.ZS																																1.93	1.91	1.89	1.86	1.83	1.8	1.76	1.72	1.68	1.63	1.53	1.54	1.5	1.47	1.41
Uzbekistan	UZB	Employment in agriculture (% of total employment) (modeled ILO estimate)	SL.AGR.EMPL.ZS																																40.67	40.45	40.79	41.29	41.24	41.55	41.58	40.86	39.8	39.08	38.17	37.21	36.17	34.96	33.69
St. Vincent and the Grenadines	VCT	Employment in agriculture (% of total employment) (modeled ILO estimate)	SL.AGR.EMPL.ZS																																24.78	23.73	22.75	21.89	20.95	20.12	19.2	18.32	17.53	16.81	16.03	15.5	14.97	14.52	14.14
Venezuela, RB	VEN	Employment in agriculture (% of total employment) (modeled ILO estimate)	SL.AGR.EMPL.ZS																																12.64	11.78	11.27	13.9	13.52	13.53	10.82	9.99	10.19	10.61	9.65	9.97	10.77	10.5	10.29
British Virgin Islands	VGB	Employment in agriculture (% of total employment) (modeled ILO estimate)	SL.AGR.EMPL.ZS
Virgin Islands (U.S.)	VIR	Employment in agriculture (% of total employment) (modeled ILO estimate)	SL.AGR.EMPL.ZS																																3.43	3.41	3.38	3.33	3.28	3.23	3.17	3.12	3.05	2.97	2.89	2.82	2.75	2.66	2.57
Vietnam	VNM	Employment in agriculture (% of total employment) (modeled ILO estimate)	SL.AGR.EMPL.ZS																																70.88	69.81	68.78	67.82	66.97	66.31	65.28	64.77	64.99	65.25	63.99	62.04	59.68	57.9	54.83
Vanuatu	VUT	Employment in agriculture (% of total employment) (modeled ILO estimate)	SL.AGR.EMPL.ZS																																69.72	69.74	70.04	69.7	69.99	69.98	69.68	69.21	69.22	68.66	69.06	69.66	68.96	68.67	67.95
World	WLD	Employment in agriculture (% of total employment) (modeled ILO estimate)	SL.AGR.EMPL.ZS																																43.6546	43.3813	42.6558	41.9069	41.0207	40.3561	39.9898	39.9752	40.008	39.8516	39.5332	39.336	38.8706	37.8308	36.9531
Samoa	WSM	Employment in agriculture (% of total employment) (modeled ILO estimate)	SL.AGR.EMPL.ZS																																46	45.87	45.55	46.07	44.98	44.41	44.58	43.58	42.82	41.95	40.58	40.02	39.01	38.64	37.87
Kosovo	XKX	Employment in agriculture (% of total employment) (modeled ILO estimate)	SL.AGR.EMPL.ZS
Yemen, Rep.	YEM	Employment in agriculture (% of total employment) (modeled ILO estimate)	SL.AGR.EMPL.ZS																																54.82	54.69	54.74	54.65	52.49	50.31	47.99	45.57	43.26	40.84	38.42	35.96	33.48	31.03	29.9
South Africa	ZAF	Employment in agriculture (% of total employment) (modeled ILO estimate)	SL.AGR.EMPL.ZS																																11.51	11.48	11.39	11.27	11.13	10.95	10.74	10.54	10.28	9.93	9.32	8.71	8.14	7.57	7.02
Zambia	ZMB	Employment in agriculture (% of total employment) (modeled ILO estimate)	SL.AGR.EMPL.ZS																																70.21	70.21	70.07	70.42	70.3	70.05	69.89	69.97	70.42	70.88	71.23	71.57	71.78	71.98	72.26
Zimbabwe	ZWE	Employment in agriculture (% of total employment) (modeled ILO estimate)	SL.AGR.EMPL.ZS																																61.43	61.47	61.4	61.08	60.92	60.52	60.31	60.08	60.03	60.62	61	61.9	62.95	63.67	64.51
[truncated: 16 more columns]

## Sheet: Worldbank agriculture populatio
Data Source	World Development Indicators
Last Updated Date	2023-03-01
Country Name	Country Code	Indicator Name	Indicator Code	1960	1961	1962	1963	1964	1965	1966	1967	1968	1969	1970	1971	1972	1973	1974	1975	1976	1977	1978	1979	1980	1981	1982	1983	1984	1985	1986	1987	1988	1989	1990	1991	1992	1993	1994	1995	1996	1997	1998	1999	2000	2001	2002	2003	2004	2005
Aruba	ABW	Agricultural raw materials exports (% of merchandise exports)	TX.VAL.AGRI.ZS.UN																																									0.737147	0.548675	0.992986	1.172	1.24859	0.316903
Aruba	ABW	Agricultural raw materials imports (% of merchandise imports)	TM.VAL.AGRI.ZS.UN																																									2.94463	2.51389	2.51678	2.67728	2.77369	0.37877
Aruba	ABW	Rural population (% of total population)	SP.RUR.TOTL.ZS	49.224	49.239	49.254	49.27	49.285	49.3	49.315	49.33	49.346	49.361	49.376	49.391	49.407	49.422	49.437	49.452	49.468	49.483	49.498	49.513	49.528	49.544	49.559	49.574	49.589	49.605	49.62	49.635	49.65	49.665	49.681	49.696	50.002	50.412	50.823	51.233	51.644	52.054	52.464	52.873	53.283	53.661	54.028	54.394	54.76	55.125
Aruba	ABW	Rural population growth (annual %)	SP.RUR.TOTL.ZG		2.21123	1.57768	1.4226	1.24583	1.065	0.88975	0.419789	-0.0510995	-0.208074	-0.348897	-0.460213	0.0963391	0.893581	1.14209	1.16917	0.815979	0.474575	0.472333	0.463599	0.451732	0.585185	0.831452	0.922839	0.7982	0.504648	0.146841	-0.128083	-0.15329	0.440467	1.74272	3.25467	3.98466	3.85937	4.0087	3.88712	3.82459	3.81755	3.7902	3.71058	3.31276	2.47563	1.87481	1.67385	1.57214	1.66691
Aruba	ABW	Rural population	SP.RUR.TOTL	26880	27481	27918	28318	28673	28980	29239	29362	29347	29286	29184	29050	29078	29339	29676	30025	30271	30415	30559	30701	30840	31021	31280	31570	31823	31984	32031	31990	31941	32082	32646	33726	35097	36478	37970	39475	41014	42610	44256	45929	47476	48666	49587	50424	51223	52084
Aruba	ABW	Employment in agriculture (% of total employment) (modeled ILO estimate)	SL.AGR.EMPL.ZS
Aruba	ABW	Employment in agriculture, male (% of male employment) (modeled ILO estimate)	SL.AGR.EMPL.MA.ZS
Aruba	ABW	Employment in agriculture, female (% of female employment) (modeled ILO estimate)	SL.AGR.EMPL.FE.ZS
Aruba	ABW	Agriculture, forestry, and fishing, value added (% of GDP)	NV.AGR.TOTL.ZS																																				0.505922	0.48583	0.429978	0.407917	0.383268	0.0186102	0.0186156	0.0180524	0.0180104	0.0175669	0.0173295
Aruba	ABW	Agriculture, forestry, and fishing, value added (current US$)	NV.AGR.TOTL.CD																																				6.68156e+06	6.70391e+06	6.58659e+06	6.7933e+06	6.60335e+06	348603	353073	354190	368156	396089	408939
Aruba	ABW	Annual freshwater withdrawals, agriculture (% of total freshwater withdrawal)	ER.H2O.FWAG.ZS
Aruba	ABW	Rural population living in areas where elevation is below 5 meters (% of total population)	EN.POP.EL5M.RU.ZS																															0.888375										0.583562
Aruba	ABW	Agricultural nitrous oxide emissions (% of total)	EN.ATM.NOXE.AG.ZS											38.6769	38.4069	38.1812	38.4538	38.4303	38.4892	26.7636	25.5513	13.3254	11.6901	11.343	9.90515	9.13746	9.62416	8.94031	8.01542	10.7382	7.88637	6.54922	6.02934
Aruba	ABW	Agricultural nitrous oxide emissions (thousand metric tons of CO2 equivalent)	EN.ATM.NOXE.AG.KT.CE
Aruba	ABW	Agricultural methane emissions (% of total)	EN.ATM.METH.AG.ZS											7.81421	7.66007	7.51351	7.37639	7.25186	7.13687	6.95856	6.86025	6.5451	6.41305	6.31702	6.18934	6.0743	5.99238	5.86655	5.73265	5.7825	5.59874	5.50323	5.37461
Aruba	ABW	Agricultural methane emissions (thousand metric tons of CO2 equivalent)	EN.ATM.METH.AG.KT.CE
Aruba	ABW	Access to electricity, rural (% of rural population)	EG.ELC.ACCS.RU.ZS																															100	98.3738	98.4283	98.5017	100	100	100	100	100	100	100	100	100	100	100	100
Aruba	ABW	Cereal yield (kg per hectare)	AG.YLD.CREL.KG
Aruba	ABW	Surface area (sq. km)	AG.SRF.TOTL.K2		180	180	180	180	180	180	180	180	180	180	180	180	180	180	180	180	180	180	180	180	180	180	180	180	180	180	180	180	180	180	180	180	180	180	180	180	180	180	180	180	180	180	180	180	180
Aruba	ABW	Livestock production index (2014-2016 = 100)	AG.PRD.LVSK.XD
Aruba	ABW	Food production index (2014-2016 = 100)	AG.PRD.FOOD.XD
Aruba	ABW	Crop production index (2014-2016 = 100)	AG.PRD.CROP.XD
Aruba	ABW	Cereal production (metric tons)	AG.PRD.CREL.MT
Aruba	ABW	Agricultural machinery, tractors per 100 sq. km of arable land	AG.LND.TRAC.ZS
Aruba	ABW	Rural land area (sq. km)	AG.LND.TOTL.RU.K2																															109.83										94.788
Aruba	ABW	Land area (sq. km)	AG.LND.TOTL.K2		180	180	180	180	180	180	180	180	180	180	180	180	180	180	180	180	180	180	180	180	180	180	180	180	180	180	180	180	180	180	180	180	180	180	180	180	180	180	180	180	180	180	180	180	180
Aruba	ABW	Average precipitation in depth (mm per year)	AG.LND.PRCP.MM
Aruba	ABW	Agricultural irrigated land (% of total agricultural land)	AG.LND.IRIG.AG.ZS
Aruba	ABW	Forest area (% of land area)	AG.LND.FRST.ZS																															2.33333	2.33333	2.33333	2.33333	2.33333	2.33333	2.33333	2.33333	2.33333	2.33333	2.33333	2.33333	2.33333	2.33333	2.33333	2.33333
Aruba	ABW	Forest area (sq. km)	AG.LND.FRST.K2																															4.2	4.2	4.2	4.2	4.2	4.2	4.2	4.2	4.2	4.2	4.2	4.2	4.2	4.2	4.2	4.2
Aruba	ABW	Rural land area where elevation is below 5 meters (% of total land area)	AG.LND.EL5M.RU.ZS																															7.00468										6.53475
Aruba	ABW	Rural land area where elevation is below 5 meters (sq. km)	AG.LND.EL5M.RU.K2																															12.7584										11.9024
Aruba	ABW	Permanent cropland (% of land area)	AG.LND.CROP.ZS
Aruba	ABW	Land under cereal production (hectares)	AG.LND.CREL.HA
Aruba	ABW	Arable land (% of land area)	AG.LND.ARBL.ZS		11.1111	11.1111	11.1111	11.1111	11.1111	11.1111	11.1111	11.1111	11.1111	11.1111	11.1111	11.1111	11.1111	11.1111	11.1111	11.1111	11.1111	11.1111	11.1111	11.1111	11.1111	11.1111	11.1111	11.1111	11.1111	11.1111	11.1111	11.1111	11.1111	11.1111	11.1111	11.1111	11.1111	11.1111	11.1111	11.1111	11.1111	11.1111	11.1111	11.1111	11.1111	11.1111	11.1111	11.1111	11.1111
Aruba	ABW	Arable land (hectares per person)	AG.LND.ARBL.HA.PC		0.0358352	0.0352846	0.0347977	0.0343773	0.034024	0.0337319	0.033601	0.0336298	0.0337098	0.0338375	0.0340044	0.0339818	0.0336899	0.0333178	0.0329408	0.0326835	0.0325388	0.032395	0.0322549	0.0321197	0.0319417	0.0316877	0.0314056	0.0311653	0.0310183	0.0309823	0.0310318	0.0310887	0.0309617	0.0304358	0.0294707	0.0284933	0.0276396	0.0267702	0.0259572	0.0251835	0.0244326	0.0237093	0.0230237	0.0224464	0.0220529	0.021791	0.0215747	0.0213812	0.0211678
Aruba	ABW	Arable land (hectares)	AG.LND.ARBL.HA		2000	2000	2000	2000	2000	2000	2000	2000	2000	2000	2000	2000	2000	2000	2000	2000	2000	2000	2000	2000	2000	2000	2000	2000	2000	2000	2000	2000	2000	2000	2000	2000	2000	2000	2000	2000	2000	2000	2000	2000	2000	2000	2000	2000	2000
Aruba	ABW	Agricultural land (% of land area)	AG.LND.AGRI.ZS		11.1111	11.1111	11.1111	11.1111	11.1111	11.1111	11.1111	11.1111	11.1111	11.1111	11.1111	11.1111	11.1111	11.1111	11.1111	11.1111	11.1111	11.1111	11.1111	11.1111	11.1111	11.1111	11.1111	11.1111	11.1111	11.1111	11.1111	11.1111	11.1111	11.1111	11.1111	11.1111	11.1111	11.1111	11.1111	11.1111	11.1111	11.1111	11.1111	11.1111	11.1111	11.1111	11.1111	11.1111	11.1111
Aruba	ABW	Agricultural land (sq. km)	AG.LND.AGRI.K2		20	20	20	20	20	20	20	20	20	20	20	20	20	20	20	20	20	20	20	20	20	20	20	20	20	20	20	20	20	20	20	20	20	20	20	20	20	20	20	20	20	20	20	20	20
Aruba	ABW	Fertilizer consumption (kilograms per hectare of arable land)	AG.CON.FERT.ZS
Aruba	ABW	Fertilizer consumption (% of fertilizer production)	AG.CON.FERT.PT.ZS
Aruba	ABW	Agricultural machinery, tractors	AG.AGR.TRAC.NO
Africa Eastern and Southern	AFE	Agricultural raw materials exports (% of merchandise exports)	TX.VAL.AGRI.ZS.UN															7.93971				6.3871	5.95882	3.89125	3.80195																6.5941		5.81813	5.03841	4.76615	4.6346	4.80893	4.62617	4.031
Africa Eastern and Southern	AFE	Agricultural raw materials imports (% of merchandise imports)	TM.VAL.AGRI.ZS.UN																	2.87582	3.10534	2.73082							1.94617										2.17527	2.09264	1.90877	1.78166	1.69895	1.6125	1.44457	1.48525	1.36505	1.30456	1.12649
Africa Eastern and Southern	AFE	Rural population (% of total population)	SP.RUR.TOTL.ZS	85.4362	85.1886	84.9308	84.652	84.3598	84.0587	83.7448	83.4257	83.1004	82.7655	82.448	82.1247	81.7795	81.4377	81.1211	80.7988	80.4759	80.1396	79.7849	79.445	79.1239	78.8343	78.5549	78.2129	77.8075	77.3549	76.8519	76.3404	75.8265	75.3171	74.7972	74.3549	73.9261	73.4902	73.0513	72.6647	72.3751	72.0889	71.7966	71.5101	71.2272	70.9284	70.6138	70.3016	69.9859	69.6501
Africa Eastern and Southern	AFE	Rural population growth (annual %)	SP.RUR.TOTL.ZG		2.36267	2.42169	2.41603	2.45203	2.47374	2.42968	2.43864	2.48043	2.48383	2.51681	2.51123	2.43846	2.47384	2.58598	2.57324	2.55828	2.45414	2.55685	2.70315	2.54925	2.64054	2.76523	2.56432	2.40549	2.37136	2.35233	2.37684	2.22636	2.15411	2.20057	2.1845	2.0419	2.05314	2.00711	2.08401	2.28381	2.17478	2.09898	2.15041	2.17773	2.15958	2.15149	2.16402	2.18398	2.17375
Africa Eastern and Southern	AFE	Rural population	SP.RUR.TOTL	111658758	114296883	117064799	119893122	122832934	125871499	128929776	132073909	135349905	138711770	142202879	145773923	149328561	153022708	156979843	161019315	165138645	169191373	173517340	178207779	182750748	187576355	192763278	197706339	202462141	207263254	212138775	217180965	222016197	226798678	231789546	236852989	241689289	246651505	251602062	256845485	262711347	268424729	274058918	279952322	286048935	292226383	298513611	304973519	311634089	318408250
Africa Eastern and Southern	AFE	Employment in agriculture (% of total employment) (modeled ILO estimate)	SL.AGR.EMPL.ZS																																65.7126	65.8225	65.7975	65.7237	65.6067	65.4713	65.4409	65.3996	65.3181	65.5741	65.7443	65.9511	65.9127	65.661	65.6997
Africa Eastern and Southern	AFE	Employment in agriculture, male (% of male employment) (modeled ILO estimate)	SL.AGR.EMPL.MA.ZS																																61.3808	61.5773	61.6839	61.6879	61.6557	61.5417	61.6664	61.6521	61.5672	61.6379	61.7834	61.7573	61.6773	61.3827	61.3476
Africa Eastern and Southern	AFE	Employment in agriculture, female (% of female employment) (modeled ILO estimate)	SL.AGR.EMPL.FE.ZS																																70.8983	70.9065	70.732	70.568	70.3551	70.1868	69.9756	69.899	69.8014	70.2465	70.4298	70.9204	70.9011	70.6766	70.7961
Africa Eastern and Southern	AFE	Agriculture, forestry, and fishing, value added (% of GDP)	NV.AGR.TOTL.ZS																						14.8183	14.3411	13.1313	14.5194	17.2819	17.0117	16.4778	17.2462	17.3005	17.5172	18.9827	12.4843	12.791	12.3241	12.0016	12.5146	13.1476	13.2668	12.3144	12.5807	12.5399	12.7674	10.9967	9.84816	9.77918
Africa Eastern and Southern	AFE	Agriculture, forestry, and fishing, value added (current US$)	NV.AGR.TOTL.CD																						2.58424e+10	2.39889e+10	2.297e+10	2.32516e+10	2.35558e+10	2.59471e+10	3.06739e+10	3.5208e+10	3.7637e+10	4.43597e+10	5.19016e+10	2.97459e+10	3.02556e+10	2.95939e+10	3.23623e+10	3.35925e+10	3.71022e+10	3.52665e+10	3.22863e+10	3.57213e+10	3.24569e+10	3.38185e+10	3.87824e+10	4.3219e+10	5.00923e+10
Africa Eastern and Southern	AFE	Annual freshwater withdrawals, agriculture (% of total freshwater withdrawal)	ER.H2O.FWAG.ZS											60	58.7314	57.5153	56.3486	68.7361	68.2256	67.9325	67.6565	67.3962	67.1503	81.2419	81.1727	81.1071	81.0448	97.5027	97.2439	97.0548	95.0316	94.6188	94.1676	84.9139	84.4145	83.5081	83.0626	82.2597	81.2753	80.8814	80.4973	80.126	79.7586	79.3058	79.3648	80.845	80.7363	80.459	80.14
Africa Eastern and Southern	AFE	Rural population living in areas where elevation is below 5 meters (% of total population)	EN.POP.EL5M.RU.ZS																															0.311085										0.294615
Africa Eastern and Southern	AFE	Agricultural nitrous oxide emissions (% of total)	EN.ATM.NOXE.AG.ZS																															87.9678	87.5261	87.1811	86.8889	86.8886	87.1075	87.3586	87.6273	88.5884	89.0376	89.6847	89.4829	89.8912	89.862	89.7322	89.883
Africa Eastern and Southern	AFE	Agricultural nitrous oxide emissions (thousand metric tons of CO2 equivalent)	EN.ATM.NOXE.AG.KT.CE																															176910	176240	178340	177520	179860	181760	181430	181620	192480	190050	188150	187070	200540	204790	206540	214590
Africa Eastern and Southern	AFE	Agricultural methane emissions (% of total)	EN.ATM.METH.AG.ZS																															70.0193	69.0703	68.744	67.5572	66.9886	67.0599	66.6325	66.3849	67.3248	67.0616	66.6848	66.1468	65.6857	64.8882	64.0555	64.046
Africa Eastern and Southern	AFE	Agricultural methane emissions (thousand metric tons of CO2 equivalent)	EN.ATM.METH.AG.KT.CE																															232240	230410	234340	232190	235630	239710	239130	241940	256260	256520	254030	254630	269240	275420	277990	289090
Africa Eastern and Southern	AFE	Access to electricity, rural (% of rural population)	EG.ELC.ACCS.RU.ZS																																									8.62311			9.77326	10.9615	10.3983
Africa Eastern and Southern	AFE	Cereal yield (kg per hectare)	AG.YLD.CREL.KG		924.112	931.507	934.015	879.751	869.585	879.866	1114.83	898.702	939.727	948.875	1071.24	1109.95	934.094	1172.24	1145.86	1152.64	1210.79	1204.17	1163.16	1249.36	1424.46	1174.47	1011.59	955.878	1128.35	1131.61	1115.39	1175.53	1289.99	1251.76	1219.5	904.475	1259.23	1156.66	1026.06	1266.69	1127.37	1144.54	1194.56	1292.94	1262.52	1264.75	1150.28	1296.36	1173.91
Africa Eastern and Southern	AFE	Surface area (sq. km)	AG.SRF.TOTL.K2		15106741	15106741	15106741	15106741	15106741	15106741	15106741	15106741	15106741	15106741	15106741	15106741	15106741	15106741	15106741	15106741	15106741	15106741	15106741	15106741	15106741	15106741	15106741	15106741	15106741	15106741	15106741	15106741	15106741	15106741	15106741	15106741	15106741	15106741	15106741	15106741	15106741	15106741	15106741	15106741	15106741	15106741	15106741	1.51428e+07	1.51428e+07
Africa Eastern and Southern	AFE	Livestock production index (2014-2016 = 100)	AG.PRD.LVSK.XD
Africa Eastern and Southern	AFE	Food production index (2014-2016 = 100)	AG.PRD.FOOD.XD
Africa Eastern and Southern	AFE	Crop production index (2014-2016 = 100)	AG.PRD.CROP.XD
Africa Eastern and Southern	AFE	Cereal production (metric tons)	AG.PRD.CREL.MT		22945358	23568117	24189927	22746329	22996908	23645383	32170667	25521609	27929322	28161845	32792275	34466343	27365422	36203464	34726798	36382308	37586018	37447796	34329215	38397322	45003485	36230066	31916865	30257205	39232395	40580615	37583567	44710433	45376965	39663834	4.11686e+07	3.12945e+07	4.25985e+07	4.65297e+07	3.79141e+07	5.09752e+07	4.6976e+07	4.48565e+07	4.43143e+07	4.77369e+07	4.87539e+07	4.8731e+07	5.08897e+07	5.22596e+07	5.78085e+07
Africa Eastern and Southern	AFE	Agricultural machinery, tractors per 100 sq. km of arable land	AG.LND.TRAC.ZS		29.4627	30.2851	30.0442	30.5341	31.2772	32.2162	33.286	33.436	35.2682	35.8752	36.8597	42.2675
Africa Eastern and Southern	AFE	Rural land area (sq. km)	AG.LND.TOTL.RU.K2																															1.48873e+07										1.48756e+07
Africa Eastern and Southern	AFE	Land area (sq. km)	AG.LND.TOTL.K2		14571611	14571611	14571611	14571611	14571611	14571611	14571611	14571611	14571611	14571611	14571611	14571611	14571611	14571611	14571611	14571611	14571611	14571611	14571611	14571611	14571611	14571611	14571611	14571611	14571611	14571611	14571611	14571611	14571611	14571611	14571611	14571611	14571611	14571611	14571611	14571611	14571611	14571611	14571611	14571611	14571611	14571611	14571611	1.47202e+07	1.47202e+07
Africa Eastern and Southern	AFE	Average precipitation in depth (mm per year)	AG.LND.PRCP.MM
Africa Eastern and Southern	AFE	Agricultural irrigated land (% of total agricultural land)	AG.LND.IRIG.AG.ZS
Africa Eastern and Southern	AFE	Forest area (% of land area)	AG.LND.FRST.ZS																															36.23	36.0788	35.9275	35.7762	35.625	35.4737	35.3225	35.1712	35.02	34.8687	34.7175	34.5375	34.3575	34.1774	33.6543	33.476
Africa Eastern and Southern	AFE	Forest area (sq. km)	AG.LND.FRST.K2																															5.2793e+06	5.25726e+06	5.23522e+06	5.21318e+06	5.19114e+06	5.1691e+06	5.14706e+06	5.12502e+06	5.10298e+06	5.08094e+06	5.0589e+06	5.03266e+06	5.00643e+06	4.9802e+06	4.95397e+06	4.92774e+06
Africa Eastern and Southern	AFE	Rural land area where elevation is below 5 meters (% of total land area)	AG.LND.EL5M.RU.ZS																															0.245478										0.253737
Africa Eastern and Southern	AFE	Rural land area where elevation is below 5 meters (sq. km)	AG.LND.EL5M.RU.K2																															36913.2										36830.5
Africa Eastern and Southern	AFE	Permanent cropland (% of land area)	AG.LND.CROP.ZS		0.335035	0.351849	0.358711	0.378064	0.386985	0.395495	0.40476	0.415054	0.421642	0.42823	0.434544	0.439622	0.448612	0.455475	0.469406	0.47819	0.485602	0.490268	0.491504	0.498847	0.505915	0.510101	0.514837	0.518062	0.521493	0.525542	0.529454	0.531101	0.535631	0.546336	0.550866	0.551072	0.543591	0.540983	0.530827	0.537827	0.539611	0.554503	0.552444	0.557042	0.565209	0.564316	0.579895	0.576759	0.578489
Africa Eastern and Southern	AFE	Land under cereal production (hectares)	AG.LND.CREL.HA		24829776	25301332	25898736	25855980	26446153	26873816	28856437	28397873	29720296	29679450	30611798	31051898	29296100	30884583	30306267	31564774	31042701	31098385	29514253	30733465	31593779	30848074	31550765	31653964	34769509	35861220	33696037	38034372	35175877	31686545	33758476	34599716	33828963	40227749	36951542	40243468	41668796	39191752	37096606	36921388	38616891	38530624	44240919	40312846	49244499
Africa Eastern and Southern	AFE	Arable land (% of land area)	AG.LND.ARBL.ZS		4.70284	4.75459	4.86672	4.91867	4.97268	5.00226	5.02539	5.06698	5.1286	5.21116	5.26345	5.31479	5.32618	5.34656	5.39165	5.41333	5.41622	5.49486	5.47194	5.46377	5.46618	5.47331	5.49953	5.50406	5.64804	5.67885	5.68297	5.70946	5.7623	5.74446	5.75873	5.78742	5.92206	5.96489	6.05547	6.10262	6.12177	6.10434	6.1639	6.16274	6.18459	6.25943	6.49688	6.58504	6.73485
Africa Eastern and Southern	AFE	Arable land (hectares per person)	AG.LND.ARBL.HA.PC		0.470616	0.459786	0.460258	0.453666	0.443934	0.433791	0.422904	0.414237	0.40652	0.40344	0.395087	0.387088	0.37658	0.367235	0.360261	0.351305	0.340595	0.3367	0.323361	0.312717	0.304734	0.297479	0.291476	0.284834	0.287061	0.281353	0.274155	0.268624	0.26524	0.257054	0.251467	0.246817	0.23238	0.227177	0.221874	0.216528	0.212101	0.206418	0.203993	0.19927	0.194748	0.192262	0.192205	0.192881	0.191424
Africa Eastern and Southern	AFE	Arable land (hectares)	AG.LND.ARBL.HA
Africa Eastern and Southern	AFE	Agricultural land (% of land area)	AG.LND.AGRI.ZS		42.3455	42.33	42.3663	42.3481	42.3309	42.357	42.3705	42.4037	42.4543	42.527	42.6371	42.6808	42.6878	42.7011	42.7343	42.7564	42.7695	42.8503	42.8255	42.8206	42.9016	42.9123	42.9451	42.9486	43.2377	43.4995	43.6643	43.9126	44.1264	44.0774	44.1755	44.3646	43.405	43.6023	43.7867	43.941	44.0967	44.2382	44.4538	44.6137	44.7543	44.8921	45.2187	44.9734	45.1501
Africa Eastern and Southern	AFE	Agricultural land (sq. km)	AG.LND.AGRI.K2		6.17042e+06	6.16816e+06	6.17345e+06	6.1708e+06	6.16829e+06	6.17209e+06	6.17406e+06	6.1789e+06	6.18628e+06	6.19687e+06	6.21291e+06	6.21928e+06	6.2203e+06	6.22224e+06	6.22708e+06	6.2303e+06	6.2322e+06	6.24397e+06	6.24037e+06	6.23965e+06	6.25145e+06	6.25301e+06	6.25779e+06	6.2583e+06	6.30043e+06	6.33857e+06	6.36259e+06	6.39877e+06	6.42993e+06	6.42279e+06	6.43709e+06	6.46464e+06	6.32481e+06	6.35356e+06	6.38043e+06	6.40291e+06	6.4256e+06	6.44623e+06	6.47764e+06	6.50093e+06	6.52142e+06	6.54151e+06	6.58909e+06	6.62017e+06	6.6462e+06
Africa Eastern and Southern	AFE	Fertilizer consumption (kilograms per hectare of arable land)	AG.CON.FERT.ZS								14.0914	14.7955	15.3243	17.0287	19.3653	20.7691	21.1258	21.6647	21.8286	22.6492	23.9001	24.4202		29.5329	33.0939	32.8387	27.2453	25.7498	24.6761	23.17	21.6132	23.6466	22.4081	22.0491	21.7036	20.7237	20.6972	19.7384	19.252	22.0197	22.3546	20.3457	20.3653	19.4835	19.6158	23.3886	18.678	19.2092	17.0738
Africa Eastern and Southern	AFE	Fertilizer consumption (% of fertilizer production)	AG.CON.FERT.PT.ZS		158.829	146.99	146.703	170.154	167.498	157.522	119.564	132.398	105.955	116.097	122.441	123.423	124.958	124.912	124.198	122.902	118.153	115.839	120.854	130.725	143.474	154.675	125.926	108.819	119.022	121.603	122.287	115.214	119.926	112.847	116	107.491	121.78	118.858	107.005	106.959	104.377	110.721	110.139	140.033	153.212	150.182	135.927	157.601	152.644
Africa Eastern and Southern	AFE	Agricultural machinery, tractors	AG.AGR.TRAC.NO		169776	176648	180067	185072	191771	198700	206634	209857	218173	226485	225275	222500	221802	224191	226115	232623	233046	231107	231204	230369	232659	230916	229950	230212	229514	229172	219713
Afghanistan	AFG	Agricultural raw materials exports (% of merchandise exports)	TX.VAL.AGRI.ZS.UN			53.7559	61.1006	54.4372	45.7609	51.715	46.3557	38.0921	38.0508	35.824	45.6564	33.9379	26.8931	31.4757	33.6727	39.3902	36.8365
Afghanistan	AFG	Agricultural raw materials imports (% of merchandise imports)	TM.VAL.AGRI.ZS.UN			0.966617	1.39444	1.49823	1.08016	0.672909	0.82761	1.03516	1.4649	1.46033	0.982216	1.76367	3.47373	3.11282	1.54504	1.75299	1.31194
Afghanistan	AFG	Rural population (% of total population)	SP.RUR.TOTL.ZS	91.599	91.316	91.024	90.724	90.414	90.096	89.767	89.43	89.082	88.725	88.357	87.979	87.59	87.191	86.781	86.359	85.926	85.483	85.027	84.558	84.005	83.438	82.853	82.253	81.635	81.003	80.353	79.686	79.002	78.912	78.823	78.734	78.645	78.556	78.466	78.376	78.286	78.195	78.105	78.014	77.922	77.831	77.739	77.647	77.5	77.297
Afghanistan	AFG	Rural population growth (annual %)	SP.RUR.TOTL.ZG		1.61651	1.6946	1.74888	1.79736	1.86368	1.88769	1.91651	1.95745	1.97736	2.01756	1.98664	1.98626	2.06785	2.04167	1.90582	1.67686	1.57006	1.4285	-0.186621	-4.58031	-11.9526	-10.7566	-2.09252	2.14016	1.8105	-1.41423	-2.04375	-0.275758	2.63789	0.0895898	0.356909	11.4094	14.8512	9.74963	5.93176	3.98813	3.7943	3.76777	3.9613	1.32581	0.625667	6.33105	7.4226	3.74368	3.31423
Afghanistan	AFG	Rural population	SP.RUR.TOTL	7898093	8026804	8163985	8308019	8458694	8617815	8782038	8951970	9128927	9311235	9501003	9691641	9886067	10092624	10300800	10498997	10676535	10845486	11001526	10981014	10489394	9307672	8358450	8185365	8362433	8515214	8395637	8225793	8203141	8422410	8429959	8460100	9482568	11000794	12127356	12868486	13392069	13909967	14444061	15027717	15228282	15323859	16325389	17583264	18254002	18869118
Afghanistan	AFG	Employment in agriculture (% of total employment) (modeled ILO estimate)	SL.AGR.EMPL.ZS																																63.43	63.65	64.41	64.44	64.3	64.68	64.98	65.2	65.46	65.84	66.29	64.42	63.7	63.27	62.15
Afghanistan	AFG	Employment in agriculture, male (% of male employment) (modeled ILO estimate)	SL.AGR.EMPL.MA.ZS																																61.12	61.4	62.24	62.37	62.16	62.55	62.86	63.08	63.31	63.65	64.02	61.97	61.15	60.51	59.3
Afghanistan	AFG	Employment in agriculture, female (% of female employment) (modeled ILO estimate)	SL.AGR.EMPL.FE.ZS																																76.38	76.41	76.76	76.34	76.65	77.05	77.41	77.75	78.19	78.79	79.64	78.72	78.39	78.96	78.09
Afghanistan	AFG	Agriculture, forestry, and fishing, value added (% of GDP)	NV.AGR.TOTL.ZS																																											38.6279	37.4189	29.7211	31.1149
Afghanistan	AFG	Agriculture, forestry, and fishing, value added (current US$)	NV.AGR.TOTL.CD																																											1.48881e+09	1.69863e+09	1.55168e+09	1.93727e+09
Afghanistan	AFG	Annual freshwater withdrawals, agriculture (% of total freshwater withdrawal)	ER.H2O.FWAG.ZS																												99	98.9728	98.9445	98.9149	98.8839	98.8516	98.8178	98.7825	98.7453	98.7064	98.6654	98.6224	98.6143	98.6062	98.5186	98.4311	98.3438	98.2566	98.1696
Afghanistan	AFG	Rural population living in areas where elevation is below 5 meters (% of total population)	EN.POP.EL5M.RU.ZS																															0										0
Afghanistan	AFG	Agricultural nitrous oxide emissions (% of total)	EN.ATM.NOXE.AG.ZS											85.9879	85.3887	82.2612	82.7905	82.5158	83.35	82.8864	81.9677	80.8987	80.1418	79.992	79.3218	79.5205	78.2664	77.6084	76.1608	72.9382	73.9384	74.1897	73.8751	83.3846	84.8024	85.625	86.5625	86.9565	88.5621	89.3617	90.2507	90.9794	91.5663	90.3315	88.8199	90	90.1042	90.0262	90.1763
Afghanistan	AFG	Agricultural nitrous oxide emissions (thousand metric tons of CO2 equivalent)	EN.ATM.NOXE.AG.KT.CE																															2710	2790	2740	2770	2600	2710	2940	3240	3530	3800	3270	2860	3330	3460	3430	3580
Afghanistan	AFG	Agricultural methane emissions (% of total)	EN.ATM.METH.AG.ZS											77.0732	76.6494	72.7575	74.0169	73.8695	74.7965	75.4968	74.4207	74.367	74.1112	71.801	71.7491	71.4162	69.5623	65.9417	63.8192	59.2665	63.6014	63.8129	66.4751	59.7547	61.8523	63.0701	64.342	66.183	68.3807	70.8963	72.7358	74.0541	75.7372	72.8045	68.5897	73.1903	73.4321	72.7749	72.8363
Afghanistan	AFG	Agricultural methane emissions (thousand metric tons of CO2 equivalent)	EN.ATM.METH.AG.KT.CE																															5360	5610	5670	5720	5930	6250	7040	7710	8220	8990	7710	6420	8190	8430	8340	8500
Afghanistan	AFG	Access to electricity, rural (% of rural population)	EG.ELC.ACCS.RU.ZS																																													3.2406	11.1139
Afghanistan	AFG	Cereal yield (kg per hectare)	AG.YLD.CREL.KG		1115.1	1079	985.8	1082.8	1098.9	1012.3	1224.5	1287.5	1310.4	1105.1	976.2	1006.9	1279.6	1301.9	1316.4	1362.4	1224	1291.9	1323.7	1349	1338.3	1330.2	1355.6	1334.1	1331.7	1314	1359.8	1285.7	1237.6	1200.6	1160.4	1097.8	1132.9	1140.4	1214.5	1204.4	1348.8	1388	1285.7	806.3	1006.7	1669.8	1458	1334.8	1790.4
Afghanistan	AFG	Surface area (sq. km)	AG.SRF.TOTL.K2		652860	652860	652860	652860	652860	652860	652860	652860	652860	652860	652860	652860	652860	652860	652860	652860	652860	652860	652860	652860	652860	652860	652860	652860	652860	652860	652860	652860	652860	652860	652860	652860	652860	652860	652860	652860	652860	652860	652860	652860	652860	652860	652860	652860	652860
Afghanistan	AFG	Livestock production index (2014-2016 = 100)	AG.PRD.LVSK.XD		41.56	42.09	44.75	46.2	48.79	54.09	57.4	61.76	62.07	56.83	55.22	49.88	55.18	57.64	60.15	65.71	65.15	65.86	66.28	67.55	69.64	70.13	68.36	64.58	57.97	49.67	52.96	55.53	57.84	67.1	68.54	68.14	72.09	79.06	85.06	93.67	102.45	109.93	115.17	98.12	78.92	95.12	90.48	97.17	95.56
Afghanistan	AFG	Food production index (2014-2016 = 100)	AG.PRD.FOOD.XD		41.48	41.81	41.62	45.13	47.24	48.99	53.67	56.05	56.76	51.96	48.72	51.98	55.88	57.56	59.2	63.89	57.34	61.67	60.93	61.28	61.13	60.56	58.99	56.58	52.78	48.32	50.05	49.47	49.24	53.02	60.86	58.98	62.26	65.83	68.75	72.36	77.46	81.7	80.77	68.7	62.42	75.74	77.83	75.77	84.68
Afghanistan	AFG	Crop production index (2014-2016 = 100)	AG.PRD.CROP.XD		44.24	45.15	44.02	47.99	49.71	48.84	54.46	55.78	57.3	52.3	47.53	55.24	59.87	62.16	63.89	67.97	57.2	63.28	61.13	59.86	58.15	56.52	54.92	53.65	51.35	49.27	49.33	46.98	44.96	44.95	57.66	54.92	57.7	59	59.91	60.3	63.05	64.85	60.55	51.39	53.28	63.83	69.54	62.02	77.6
Afghanistan	AFG	Cereal production (metric tons)	AG.PRD.CREL.MT		3695000	3696000	3378000	3732000	3785000	3489000	3826000	3916000	4038000	3512000	3319000	3950000	4270000	4351000	4481000	4624000	4147000	4382000	4214000	4072000	3893000	3724000	3591000	3418000	3242000	3084000	3394000	2997000	2834000	2705000	2.7213e+06	2470000	2.98177e+06	3144000	3.24218e+06	3.24191e+06	3.68272e+06	3.87551e+06	3.2564e+06	1940000	2108000	3737000	4381000	3560000	5425000
Afghanistan	AFG	Agricultural machinery, tractors per 100 sq. km of arable land	AG.LND.TRAC.ZS		0.156863	0.194805	0.258065	0.25641	0.384615	0.51053	0.63743	0.63743	0.699746	0.698856	0.759494	0.758534	0.73957	0.720607	0.695322	0.670038	0.651075	0.62579	0.5689	0.505689	0.442478	0.379267	0.316056	0.252845	0.189633	0.189633	0.151707	0.151707	0.151707	0.151707	0.151707	0.139064	0.140593	0.142802	0.143734	0.143847	0.143136	0.141807	0.143734	0.143173	0.132761	0.20969	0.12352	0.145855	0.169122
Afghanistan	AFG	Rural land area (sq. km)	AG.LND.TOTL.RU.K2																															638857										637887
Afghanistan	AFG	Land area (sq. km)	AG.LND.TOTL.K2		652230	652230	652230	652230	652230	652230	652230	652230	652230	652230	652230	652230	652230	652230	652230	652230	652230	652230	652230	652230	652230	652230	652230	652230	652230	652230	652230	652230	652230	652230	652230	652230	652230	652230	652230	652230	652230	652230	652230	652230	652230	652230	652230	652230	652230
Afghanistan	AFG	Average precipitation in depth (mm per year)	AG.LND.PRCP.MM		327	327	327	327	327	327	327	327	327	327	327	327	327	327	327	327	327	327	327	327	327	327	327	327	327	327	327	327	327	327	327	327	327	327	327	327	327	327	327	327	327	327	327	327	327
Afghanistan	AFG	Agricultural irrigated land (% of total agricultural land)	AG.LND.IRIG.AG.ZS																																										5.66842	4.62215	7.2593	5.50236	5.84015
Afghanistan	AFG	Forest area (% of land area)	AG.LND.FRST.ZS																															1.85278	1.85278	1.85278	1.85278	1.85278	1.85278	1.85278	1.85278	1.85278	1.85278	1.85278	1.85278	1.85278	1.85278	1.85278	1.85278
Afghanistan	AFG	Forest area (sq. km)	AG.LND.FRST.K2																															12084.4	12084.4	12084.4	12084.4	12084.4	12084.4	12084.4	12084.4	12084.4	12084.4	12084.4	12084.4	12084.4	12084.4	12084.4	12084.4
Afghanistan	AFG	Rural land area where elevation is below 5 meters (% of total land area)	AG.LND.EL5M.RU.ZS																															0										0
Afghanistan	AFG	Rural land area where elevation is below 5 meters (sq. km)	AG.LND.EL5M.RU.K2																															0										0
Afghanistan	AFG	Permanent cropland (% of land area)	AG.LND.CROP.ZS		0.0766601	0.0919921	0.0919921	0.111924	0.11499	0.11959	0.206982	0.208515	0.208515	0.208515	0.208515	0.208515	0.211582	0.211582	0.211582	0.211582	0.214648	0.214648	0.213115	0.213115	0.219248	0.220781	0.220781	0.220781	0.220781	0.220781	0.206982	0.199316	0.199316	0.199316	0.183984	0.183984	0.168652	0.168652	0.15332	0.160986	0.160986	0.168652	0.15332	0.107324	0.107324	0.11499	0.211582	0.145654	0.160986
Afghanistan	AFG	Land under cereal production (hectares)	AG.LND.CREL.HA		3313500	3425500	3426500	3446500	3444500	3446500	3124500	3041500	3081500	3178000	3400000	3923100	3337000	3342000	3404000	3394000	3388000	3392000	3183500	3018500	2909000	2799500	2649000	2562000	2434500	2347000	2496000	2331000	2290000	2253000	2345071	2250000	2631882	2757000	2669450	2691670	2730401	2792105	2532871	2406000	2094000	2238000	3004700	2667000	3030000
Afghanistan	AFG	Arable land (% of land area)	AG.LND.ARBL.ZS		11.729	11.8057	11.8823	11.959	11.959	12.0126	12.0264	12.0264	12.051	12.0663	12.1123	12.1276	12.1276	12.1276	12.1276	12.1276	12.1276	12.1276	12.1276	12.1276	12.1276	12.1276	12.1276	12.1276	12.1276	12.1276	12.1276	12.1276	12.1276	12.1276	12.1276	12.1276	11.9958	11.8103	11.7336	11.7244	11.7827	11.893	11.7336	11.7796	11.7796	11.7719	11.916	11.9835	11.9666
Afghanistan	AFG	Arable land (hectares per person)	AG.LND.ARBL.HA.PC		0.870293	0.858508	0.846304	0.833733	0.815461	0.800867	0.783614	0.765434	0.748965	0.731891	0.717148	0.700822	0.683351	0.666393	0.650633	0.636606	0.623458	0.611337	0.6091	0.633478	0.709087	0.784077	0.794859	0.772183	0.752458	0.757051	0.766268	0.761788	0.741111	0.739612	0.736145	0.656027	0.558707	0.498397	0.466109	0.447021	0.432013	0.419453	0.397293	0.393133	0.390225	0.365615	0.343208	0.33184	0.31973
Afghanistan	AFG	Arable land (hectares)	AG.LND.ARBL.HA		7650000	7700000	7750000	7800000	7800000	7835000	7844000	7844000	7860000	7870000	7900000	7910000	7910000	7910000	7910000	7910000	7910000	7910000	7910000	7910000	7910000	7910000	7910000	7910000	7910000	7910000	7910000	7910000	7910000	7910000	7910000	7910000	7824000	7703000	7653000	7647000	7685000	7757000	7653000	7683000	7683000	7678000	7772000	7816000	7805000
Afghanistan	AFG	Agricultural land (% of land area)	AG.LND.AGRI.ZS		57.8017	57.8937	57.9703	58.0669	58.07	58.1283	58.2295	58.231	58.2555	58.2709	58.3169	58.3322	58.3352	58.3352	58.3352	58.3352	58.3383	58.3383	58.3368	58.3368	58.3429	58.3444	58.3444	58.3444	58.3444	58.3444	58.3307	58.323	58.323	58.323	58.3077	58.3077	58.1605	57.9749	57.883	57.8814	57.9397	58.0577	57.883	57.883	57.883	57.883	58.1237	58.1252	58.1237
Afghanistan	AFG	Agricultural land (sq. km)	AG.LND.AGRI.K2		377000	377600	378100	378730	378750	379130	379790	379800	379960	380060	380360	380460	380480	380480	380480	380480	380500	380500	380490	380490	380530	380540	380540	380540	380540	380540	380450	380400	380400	380400	380300	380300	379340	378130	377530	377520	377900	378670	377530	377530	377530	377530	379100	379110	379100
Afghanistan	AFG	Fertilizer consumption (kilograms per hectare of arable land)	AG.CON.FERT.ZS		0.143791	0.142857	0.141935	0.141026	0.141026	0.191449	1.27486	1.91229	2.16285	2.46506	2.59494	3.68015	3.10999	4.28571	4.59975	5.59241	6.85537	6.78496	6.28812	6.46346	5.77889	6.67295	7.15297	9.17826	9.22402	8.50569	9.98989	7.04551	7.02908	5.62579	6.14412	5.79014	5.11247			0.653851	0.650618	0.902411	0.653339	0.650787	2.3949	3.19439	3.47855	4.24378	3.81478
Afghanistan	AFG	Fertilizer consumption (% of fertilizer production)	AG.CON.FERT.PT.ZS															177.329	246.27	168.82	143.878	111.116	102.979	104.552	94.6398	109.282	117.143	148.893	132.178	119.929	139.365	100.96	100.725	77.3913	99.5902	109.048	100			100	100	140	100	100	100	104.752	166.823	170.466	190.483
Afghanistan	AFG	Agricultural machinery, tractors	AG.AGR.TRAC.NO		120	150	200	200	300	400	500	500	550	550	600	600	585	570	550	530	515	495	450	400	350	300	250	200	150	150	120	120	120	120	120	110	110	110	110	110	110	110	110	110	102	161	96	114	132
Africa Western and Central	AFW	Agricultural raw materials exports (% of merchandise exports)	TX.VAL.AGRI.ZS.UN			20.2034	20.5236	20.2906	18.0163	18.5843	17.1453	17.5334	15.1675	16.3515	13.9315	13.6466	14.5337	11.3122	8.40415	8.17164	8.10442	7.02312	7.43879		5.88868		6.70216													9.7046	9.02302	8.29128	8.08002	7.30537	6.35858	5.916	6.87558
Africa Western and Central	AFW	Agricultural raw materials imports (% of merchandise imports)	TM.VAL.AGRI.ZS.UN			1.04284	1.18647	1.08786	1.24962	1.25468	1.21423	1.39618	1.25175	1.30446	1.29233	1.30248	1.26497	1.69853	1.29209	0.77037	0.754681	0.68814	0.648762		0.754137		1.10828													1.26643	1.24058	1.64227	1.74646	1.41908	1.98972	1.38948	1.06412
Africa Western and Central	AFW	Rural population (% of total population)	SP.RUR.TOTL.ZS	85.2946	84.9099	84.5159	84.1024	83.6708	83.2214	82.792	82.3475	81.889	81.418	80.9473	80.4066	79.8502	79.2837	78.7051	78.1169	77.5123	76.946	76.3792	75.8997	75.4149	74.8074	74.2022	73.5916	72.9507	72.2689	71.595	70.9294	70.2745	69.6345	69.0295	68.5897	68.1625	67.7409	67.3337	66.9327	66.5259	66.0722	65.6067	65.1365	64.663	64.0551	63.4451	62.8267	62.201	61.5655
Africa Western and Central	AFW	Rural population growth (annual %)	SP.RUR.TOTL.ZG		1.65518	1.6718	1.69083	1.68681	1.69337	1.74523	1.72658	1.72642	1.7354	1.77636	1.71364	1.72654	1.78439	1.84828	1.91617	1.90231	1.98513	2.0567	2.20465	2.18815	2.02132	2.06302	1.87483	1.7222	1.74537	1.75381	1.75863	1.78263	1.8311	1.76292	1.97452	2.09064	2.03626	2.01377	2.08164	2.0634	1.98865	1.99825	1.97016	2.00263	1.83329	1.83242	1.81428	1.80462	1.79048
Africa Western and Central	AFW	Rural population	SP.RUR.TOTL	82954373	84327418	85737206	87186879	88657553	90158852	91732332	93316168	94927194	96574557	98290072	99974408	101700503	103515235	105428488	107448679	109492687	111666254	113962892	116475377	119024035	121429889	123935013	126258579	128433004	130674640	132966425	135304813	137716799	140238538	142710829	145528682	148571165	151596465	154649268	157868502	161125963	164330199	167613929	170916194	174339008	177535155	180788340	184068342	187390070	190745255
Africa Western and Central	AFW	Employment in agriculture (% of total employment) (modeled ILO estimate)	SL.AGR.EMPL.ZS																																59.3159	59.1938	59.0984	58.9315	58.7308	58.428	58.069	57.6918	57.3591	56.9605	56.4112	55.6613	55.0399	54.3455	53.6982
Africa Western and Central	AFW	Employment in agriculture, male (% of male employment) (modeled ILO estimate)	SL.AGR.EMPL.MA.ZS																																60.4278	60.3576	60.4118	60.3861	60.3214	60.118	59.8699	59.6338	59.4631	59.1542	58.7714	58.0407	57.434	56.6566	56.267
Africa Western and Central	AFW	Employment in agriculture, female (% of female employment) (modeled ILO estimate)	SL.AGR.EMPL.FE.ZS																																57.872	57.6895	57.418	57.0797	56.7224	56.2951	55.8053	55.2646	54.7385	54.2487	53.4871	52.7267	52.0867	51.4971	50.5431
Africa Western and Central	AFW	Agriculture, forestry, and fishing, value added (% of GDP)	NV.AGR.TOTL.ZS																						15.7781	16.9889	18.6618	21.1366	21.2248	22.6448	24.7298	26.3682	25.5659	24.6127	24.9214	24.7236	24.5026	25.1708	25.3634	24.4121	24.7832	25.3308	24.1016	21.2177	23.2686	30.2114	28.123	24.1191	24.2073
Africa Western and Central	AFW	Agriculture, forestry, and fishing, value added (current US$)	NV.AGR.TOTL.CD																						3.32924e+10	3.17971e+10	2.57748e+10	2.41513e+10	2.47284e+10	2.43426e+10	2.72824e+10	2.87264e+10	2.60181e+10	2.99788e+10	2.92719e+10	2.92436e+10	2.4215e+10	2.17178e+10	2.74486e+10	3.07014e+10	3.14905e+10	3.29571e+10	3.31447e+10	2.97918e+10	3.41536e+10	5.33551e+10	5.75034e+10	6.11351e+10	7.50653e+10
Africa Western and Central	AFW	Annual freshwater withdrawals, agriculture (% of total freshwater withdrawal)	ER.H2O.FWAG.ZS											52	53.46	54.7279	55.8392	56.8213	57.6954	58.4785	59.184	59.8229	60.4043	74.3107	77.2954	79.6894	81.3174	82.6247	82.1874	82.0893	76.723	75.8762	74.8979	74.0187	73.1885	72.4862	72.0378	71.6303	71.023	70.4659	69.9101	69.426	68.6745	68.0302	67.7548	67.2393	66.2753	65.3399	64.5157
Africa Western and Central	AFW	Rural population living in areas where elevation is below 5 meters (% of total population)	EN.POP.EL5M.RU.ZS																															0.967797										0.834368
Africa Western and Central	AFW	Agricultural nitrous oxide emissions (% of total)	EN.ATM.NOXE.AG.ZS																															83.6756	83.492	83.018	82.5867	48.6459	48.8711	49.6386	50.1932	51.763	51.928	53.4358	52.0856	52.7358	54.132	54.0119	55.9289
Africa Western and Central	AFW	Agricultural nitrous oxide emissions (thousand metric tons of CO2 equivalent)	EN.ATM.NOXE.AG.KT.CE																															69070	72220	73110	74620	75830	76690	79640	81410	86790	86780	92880	87310	88930	96180	95280	103380
Africa Western and Central	AFW	Agricultural methane emissions (% of total)	EN.ATM.METH.AG.ZS																															40.1835	40.9186	40.0886	39.7323	39.465	40.8767	41.9127	43.8472	46.335	48.2779	50.5801	48.7479	49.2691	49.1612	48.7659	49.4968
Africa Western and Central	AFW	Agricultural methane emissions (thousand metric tons of CO2 equivalent)	EN.ATM.METH.AG.KT.CE																															91900	98710	100030	102080	104830	107100	110910	114690	120410	122220	129770	125680	128460	137560	138940	148190
Africa Western and Central	AFW	Access to electricity, rural (% of rural population)	EG.ELC.ACCS.RU.ZS																																		12.1097	12.4223	12.809	12.6644	15.0709	14.268	17.9583	16.542	16.0716	15.7664	21.4208	16.7268	17.5858
Africa Western and Central	AFW	Cereal yield (kg per hectare)	AG.YLD.CREL.KG		675.355	702.244	698.033	691.134	658.343	643.873	684.305	666.784	654.672	691.007	692.218	639.25	643.443	829.81	818.881	691.397	744.443	777.075	788.77	806.518	947.038	928.139	884.169	879.972	958.695	950.657	944.714	1005.19	964.381	875.011	918.349	907.545	928.995	902.461	962.05	987.244	966.849	998.368	1032.23	971.627	1002	1011.11	1075.37	1089.56	1143.37
Africa Western and Central	AFW	Surface area (sq. km)	AG.SRF.TOTL.K2		9166270	9166270	9166270	9166270	9166270	9166270	9166270	9166270	9166270	9166270	9166270	9166270	9166270	9166270	9166270	9166270	9166270	9166270	9166270	9166270	9166270	9166270	9166270	9166270	9166270	9166270	9166270	9166270	9166270	9166270	9166270	9166270	9166270	9166270	9166270	9166270	9166270	9166270	9166270	9166270	9166270	9166270	9166270	9166270	9166270
Africa Western and Central	AFW	Livestock production index (2014-2016 = 100)	AG.PRD.LVSK.XD
Africa Western and Central	AFW	Food production index (2014-2016 = 100)	AG.PRD.FOOD.XD
Africa Western and Central	AFW	Crop production index (2014-2016 = 100)	AG.PRD.CROP.XD
Africa Western and Central	AFW	Cereal production (metric tons)	AG.PRD.CREL.MT		15199359	16249447	16419357	16367923	16309479	14568709	16434157	15575299	18038051	17726002	17320573	13757553	16209840	19923163	18090195	16633672	16510190	16377644	16577215	17755270	18865515	19099220	18897609	20745222	24933077	27936922	28220526	31657192	32505418	30908317	3.45053e+07	3.50843e+07	3.64847e+07	3.66584e+07	3.9471e+07	3.87798e+07	3.81277e+07	4.09608e+07	4.20749e+07	3.90143e+07	4.02184e+07	4.22724e+07	4.63369e+07	4.54635e+07	5.1386e+07
Africa Western and Central	AFW	Agricultural machinery, tractors per 100 sq. km of arable land	AG.LND.TRAC.ZS		0.436557	0.594699	0.69643	0.80966	0.922077	1.13028	1.20457	1.29015	1.34358	1.60913	1.792	2.07407	2.08728	2.41927	2.52669	2.7	3.21894	3.51074	3.75485	3.85944	4.31741	4.36154	4.45078	4.28281	4.23715	4.02392	4.18207	4.25319	4.3835	4.385	4.31885	4.69275	4.72742	4.76386	4.70052
Africa Western and Central	AFW	Rural land area (sq. km)	AG.LND.TOTL.RU.K2																															9.02069e+06										9.01255e+06
Africa Western and Central	AFW	Land area (sq. km)	AG.LND.TOTL.K2		9046580	9046580	9046580	9046580	9046580	9046580	9046580	9046580	9046580	9046580	9046580	9046580	9046580	9046180	9045780	9045780	9045780	9045780	9045780	9045780	9045780	9045780	9045780	9045780	9045780	9045780	9045780	9045780	9045780	9045780	9045780	9045780	9045780	9045780	9045780	9045780	9045780	9045780	9045780	9045780	9045780	9045780	9045780	9045780	9045780
Africa Western and Central	AFW	Average precipitation in depth (mm per year)	AG.LND.PRCP.MM
Africa Western and Central	AFW	Agricultural irrigated land (% of total agricultural land)	AG.LND.IRIG.AG.ZS
Africa Western and Central	AFW	Forest area (% of land area)	AG.LND.FRST.ZS																															22.7769	22.6587	22.5406	22.4224	22.3043	22.1861	22.0679	21.9498	21.8316	21.7134	21.5953	21.5032	21.411	21.3189	21.2268	21.1346
Africa Western and Central	AFW	Forest area (sq. km)	AG.LND.FRST.K2																															2060349	2.04966e+06	2.03897e+06	2.02828e+06	2.01759e+06	2.00691e+06	1.99622e+06	1.98553e+06	1.97484e+06	1.96415e+06	1.95346e+06	1.94513e+06	1.93679e+06	1.92846e+06	1.92013e+06	1.91179e+06
Africa Western and Central	AFW	Rural land area where elevation is below 5 meters (% of total land area)	AG.LND.EL5M.RU.ZS																															0.705317										0.702009
Africa Western and Central	AFW	Rural land area where elevation is below 5 meters (sq. km)	AG.LND.EL5M.RU.K2																															65141.3										64839.1
Africa Western and Central	AFW	Permanent cropland (% of land area)	AG.LND.CROP.ZS		0.862094	0.88586	0.886523	0.900672	0.914268	0.904762	0.868726	0.869831	0.887628	0.895034	0.907857	0.916037	0.935381	0.960516	0.977804	0.998366	1.04568	1.06436	1.08879	1.10306	1.08559	1.10494	1.11798	1.14529	1.19315	1.21128	1.22234	1.25771	1.29176	1.30956	1.3456	1.38274	1.43968	1.47958	1.52988	1.5374	1.55951	1.58105	1.62071	1.67696	1.70402	1.72312	1.74809	1.78963	1.81028
Africa Western and Central	AFW	Land under cereal production (hectares)	AG.LND.CREL.HA		22506121	23139749	23521897	23682246	24774354	22626585	24016425	23358857	27551782	25652987	25022578	21520832	25192236	24009119	22091216	24057598	22178287	21076038	21016349	22014894	19920623	20578251	21373022	23574750	26006920	29387071	29871895	31494026	33706876	35323092	37573727	38658582	39274228	40620892	41028129	39281226	39435116	41027206	40761372	40154402	40138853	41806944	43088894	41725931	44942537
Africa Western and Central	AFW	Arable land (% of land area)	AG.LND.ARBL.ZS		6.98402	7.07649	7.33171	7.44569	7.69817	7.68937	7.69615	7.79509	8.40108	7.98506	7.83153	7.36146	7.91083	7.3725	7.30938	7.36078	6.76481	6.60197	6.53697	6.78725	6.40509	6.56063	6.59722	7.02051	7.27146	7.82232	7.81392	7.90888	7.92381	8.10267	8.4289	8.57416	8.7171	8.85496	9.22364	9.44573	9.53815	9.62444	9.81454	9.78896	9.69202	9.86383	10.1849	10.0617	10.3032
Africa Western and Central	AFW	Arable land (hectares per person)	AG.LND.ARBL.HA.PC		0.636179	0.631061	0.639804	0.635694	0.642833	0.627829	0.614401	0.608332	0.640733	0.594915	0.569815	0.522879	0.548133	0.49788	0.480696	0.471363	0.421663	0.40025	0.385326	0.389012	0.356936	0.355316	0.347836	0.360718	0.36377	0.380998	0.370534	0.365067	0.355908	0.354529	0.359358	0.355835	0.352355	0.348752	0.353746	0.352782	0.346906	0.340769	0.338343	0.328431	0.316322	0.313126	0.314461	0.302112	0.300818
Africa Western and Central	AFW	Arable land (hectares)	AG.LND.ARBL.HA
Africa Western and Central	AFW	Agricultural land (% of land area)	AG.LND.AGRI.ZS		32.9458	33.062	33.3181	33.4462	33.7123	33.694	33.6647	33.7648	34.3886	33.98	33.8171	33.3552	33.924	33.4119	33.3672	33.4391	32.9659	32.8458	32.8293	33.1731	32.7976	32.9975	33.1264	33.6011	33.924	34.5778	34.6045	34.792	34.8651	35.1272	35.349	35.5589	35.7836	36.0917	36.2866	36.5115	36.7317	36.7296	36.9366	37.0299	37.3574	37.448	37.7177	37.6543	38.3382
Africa Western and Central	AFW	Agricultural land (sq. km)	AG.LND.AGRI.K2		2.98046e+06	2990979	3.01415e+06	3.02574e+06	3.04981e+06	3048154	3.04551e+06	3.05456e+06	3.11099e+06	3.07402e+06	3.05929e+06	3017509	3068959	3022499	3018319	3024829	2982019	2971159	2969669	3000769	2966799	2984879	2996539	3039479	3068689	3127829	3130249	3147209	3153819	3177529	3.19759e+06	3.21658e+06	3.23691e+06	3.26477e+06	3.2824e+06	3.30275e+06	3.32267e+06	3.32248e+06	3.34121e+06	3.34964e+06	3.37926e+06	3.38746e+06	3.41186e+06	3.40613e+06	3.46799e+06
Africa Western and Central	AFW	Fertilizer consumption (kilograms per hectare of arable land)	AG.CON.FERT.ZS							0.949617	1.13746	1.01312	0.928656	1.23945	1.37772	1.77718	1.71288	2.41861	3.10764	3.55016	4.66256	4.30391	4.9842	5.62459	7.22294	6.73028	8.08477	7.9892	6.81217	6.4222	6.09346	7.17548	7.64608	8.05229	8.08545	8.37453	8.80312	6.85734	5.46299	5.42162	5.99991	6.08357	6.26608	5.9449	6.25709		6.6351	6.52864	6.76681
Africa Western and Central	AFW	Fertilizer consumption (% of fertilizer production)	AG.CON.FERT.PT.ZS								623.538	111.012	54.2558	121.3	119.523	112.048	130.492	166.791	390.476	416.869	474.791	303.635	409.533	544.928	607.875	850.943	1178.36	652.705	441.875	398.827	151.344	103.041	114.701	119.317	128.075	119.248	141.844	157.257	107.767	118.934	154.039	127.077	177.279	138.212	51.6408	872.677	730.92	767.848	1115.06
Africa Western and Central	AFW	Agricultural machinery, tractors	AG.AGR.TRAC.NO		2733	3772	4577	5404	6364	7205	7960	8640	9733	10765	11735	12696	13808	14818	15172	16301	17690	18767	19847	21269	22299	23124	23736	24403	25100	25807	26797	27596	28498	29237	30035	30447	31305	32117	33228	32722	34376	35930
Angola	AGO	Agricultural raw materials exports (% of merchandise exports)	TX.VAL.AGRI.ZS.UN			13.6644							9.38107	8.2258	9.81314	6.97465	8.18451	7.14292				0.416865	0.486947	0.170063	0.164999									0.00186685
Angola	AGO	Agricultural raw materials imports (% of merchandise imports)	TM.VAL.AGRI.ZS.UN			1.69501							0.909028	0.940165	0.994833	1.13997	1.35912	1.53949											0.806704
Angola	AGO	Rural population (% of total population)	SP.RUR.TOTL.ZS	89.565	89.202	88.796	88.376	87.942	87.496	87.035	86.559	86.068	85.564	85.043	84.368	83.545	82.69	81.798	80.872	79.908	78.912	77.878	76.808	75.702	74.563	73.388	72.179	70.935	69.662	68.357	67.022	65.657	64.269	62.856	61.42	59.961	58.489	57	55.831	54.654	53.475	52.29	51.103	49.913	48.726	47.539	46.355	45.173	44
Angola	AGO	Rural population growth (annual %)	SP.RUR.TOTL.ZG		1.15224	1.00454	0.936314	0.809461	0.602595	0.347533	0.148279	0.127134	0.433045	1.08377	1.61746	2.01286	2.27068	2.26778	2.18982	2.07491	2.06318	2.07972	2.05198	2.05356	2.0384	2.0038	1.956	1.87136	1.79285	1.67476	1.46637	1.30938	1.23466	1.12205	1.01504	0.84474	0.675979	0.61969	1.21747	1.19944	1.15434	1.03816	0.930257	0.887947	0.878351	0.86889	0.891202	0.923422	0.92667
Angola	AGO	Rural population	SP.RUR.TOTL	4798172	4853778	4902782	4948903	4989125	5019280	5036754	5044228	5050645	5072564	5127838	5211453	5317415	5439538	5564304	5687496	5806739	5927787	6052359	6177835	6306012	6435873	6566136	6695834	6822317	6945734	7063038	7167371	7261836	7352051	7435009	7510862	7574578	7625954	7673358	7767350	7861076	7952345	8035333	8110431	8182768	8254958	8326997	8401539	8479480	8558422
Angola	AGO	Employment in agriculture (% of total employment) (modeled ILO estimate)	SL.AGR.EMPL.ZS																																39.83	39.9	40.21	40.09	39.56	38.98	38.54	38.16	37.86	37.5	37.22	36.56	36.45	36.17	38.11
Angola	AGO	Employment in agriculture, male (% of male employment) (modeled ILO estimate)	SL.AGR.EMPL.MA.ZS																																34.15	33.54	33.64	33.03	32.58	31.99	31.84	32.07	30.66	30.19	30.44	29.22	28.98	28.15	30.15
Angola	AGO	Employment in agriculture, female (% of female employment) (modeled ILO estimate)	SL.AGR.EMPL.FE.ZS																																45.75	46.57	47.1	47.46	46.82	46.24	45.47	44.42	45.24	44.93	44.1	43.99	43.98	44.23	46.08
Angola	AGO	Agriculture, forestry, and fishing, value added (% of GDP)	NV.AGR.TOTL.ZS																																				6.65321	7.02687	9.00202	12.9112	6.29026	5.66469	8.15638	5.83955	6.19838	6.25088	5.0604
Angola	AGO	Agriculture, forestry, and fishing, value added (current US$)	NV.AGR.TOTL.CD																																				3.68505e+08	5.28874e+08	6.88508e+08	8.40031e+08	3.87035e+08	5.17163e+08	7.28859e+08	8.9261e+08	1.1041e+09	1.47221e+09	1.87088e+09
Angola	AGO	Annual freshwater withdrawals, agriculture (% of total freshwater withdrawal)	ER.H2O.FWAG.ZS																												76.0417	71.7131	67.5964	63.6763	59.939	56.372	52.964	49.7046	46.5843	43.5942	40.7266	37.9739	35.3294	32.7869	30.1946	27.7039	25.309	23.0043	20.7849
Angola	AGO	Rural population living in areas where elevation is below 5 meters (% of total population)	EN.POP.EL5M.RU.ZS																															0.223976										0.289613
Angola	AGO	Agricultural nitrous oxide emissions (% of total)	EN.ATM.NOXE.AG.ZS											67.855	52.7451	56.3586	59.6397	56.3101	62.8672	62.1209	67.1528	70.0057	76.3976	76.3883	77.0468	80.7419	82.309	83.0945	87.4584	87.4923	88.1668	87.2573	87.6319	99.0814	99.0832	99.0862	99.0177	99.0145	98.9481	98.7573	98.7351	98.7887	98.6172	98.5876	98.5517	98.535	98.6667	98.6195	98.541
Angola	AGO	Agricultural nitrous oxide emissions (thousand metric tons of CO2 equivalent)	EN.ATM.NOXE.AG.KT.CE																															15100	15130	15180	15120	15070	15050	13510	13270	14680	13550	13960	14290	15470	17760	17860	17560
Angola	AGO	Agricultural methane emissions (% of total)	EN.ATM.METH.AG.ZS											71.9068	55.1977	57.0962	58.709	53.7268	59.8747	57.2034	59.4195	60.5895	68.3027	62.7478	58.759	62.4624	61.484	52.2165	52.5628	50.8306	60.7861	47.3252	51.4056	72.9743	71.7546	70.5636	69.2237	68.0794	66.8299	64.0449	63.1579	64.7644	62.472	62.5652	60.5611	59.878	60.8265	58.9227	56.9592
Angola	AGO	Agricultural methane emissions (thousand metric tons of CO2 equivalent)	EN.ATM.METH.AG.KT.CE																															15040	15090	15150	15070	15100	15010	13680	13560	14980	13950	14390	14680	15700	17810	17830	17720
Angola	AGO	Access to electricity, rural (% of rural population)	EG.ELC.ACCS.RU.ZS																																									3.53605	9.47708	2.92128	2.46178	1.88592	1.18812
Angola	AGO	Cereal yield (kg per hectare)	AG.YLD.CREL.KG		828	830.3	798.4	875.8	932	824.3	814.6	805.7	898.9	911.3	805.7	780.3	764	712.6	773.9	775.5	603.1	667.1	509.2	617.9	451.1	450.6	484.6	466	449.1	379.8	381.2	332.4	277.4	320.9	417.5	397.1	268	298.4	401.5	653.1	567.4	701.6	620.4	564.4	585.4	627.2	646.1	491.7	583.4
Angola	AGO	Surface area (sq. km)	AG.SRF.TOTL.K2		1246700	1246700	1246700	1246700	1246700	1246700	1246700	1246700	1246700	1246700	1246700	1246700	1246700	1246700	1246700	1246700	1246700	1246700	1246700	1246700	1246700	1246700	1246700	1246700	1246700	1246700	1246700	1246700	1246700	1246700	1246700	1246700	1246700	1246700	1246700	1246700	1246700	1246700	1246700	1246700	1246700	1246700	1246700	1246700	1246700
Angola	AGO	Livestock production index (2014-2016 = 100)	AG.PRD.LVSK.XD		23.66	24.38	24.99	26.62	27.82	28.62	29.53	29.6	31.09	33.39	34.09	33.8	34.86	35.44	38.88	35.49	36.21	37.36	38.34	39.06	39.9	41.58	42.22	42.9	43.98	45.34	45.35	45.64	46.04	47.33	47.74	50.87	51.93	51.04	47.95	56.15	59.62	63.72	64.12	68.72	69.99	71.91	72.61	64.66	71.38
Angola	AGO	Food production index (2014-2016 = 100)	AG.PRD.FOOD.XD		14.65	15.18	15.52	16.23	16.77	17.02	17.49	17.53	18.49	19.39	19.49	19.01	19.94	19.32	19.14	18.88	18.43	18.49	17.95	18.19	17.82	18.1	18.4	18.66	18.98	19.68	19.92	19.83	19.83	19.92	20.82	22.27	22.1	24.88	24.04	25.84	25.77	29.94	28.77	33.6	38.65	43.79	47.23	50.99	55.6
Angola	AGO	Crop production index (2014-2016 = 100)	AG.PRD.CROP.XD		21.63	23.11	22.46	24.38	25.26	26.42	27.24	26.04	27.97	28.33	29.3	28.04	28.65	28.97	24.53	19.25	18.19	17.07	15.3	15.87	14.23	14.18	14.19	14.39	14.38	15.06	15.15	15.16	14.97	14.58	15.6	16.6	16.21	19.69	19.47	19.75	18.89	23.03	21.39	26.27	31.92	37.62	41.67	48.09	52.2
Angola	AGO	Cereal production (metric tons)	AG.PRD.CREL.MT		544000	543000	515000	564000	562000	502000	515000	526148	648090	575915	522928	513417	548578	513764	558000	563000	430000	475000	361000	435000	316000	315000	337000	321000	308000	341400	364400	334400	272400	248500	372060	401800	322000	285000	296000	519376	448888	609612	541183	519635	601120	733819	736542	742341	914886
Angola	AGO	Agricultural machinery, tractors per 100 sq. km of arable land	AG.LND.TRAC.ZS		2.99625	6.09259	7.35294	10.2436	10.8303	13.3179	15.9011	18.5315	22.069	24.5276	27.9586
Angola	AGO	Rural land area (sq. km)	AG.LND.TOTL.RU.K2																															1.25243e+06										1.25198e+06
Angola	AGO	Land area (sq. km)	AG.LND.TOTL.K2		1246700	1246700	1246700	1246700	1246700	1246700	1246700	1246700	1246700	1246700	1246700	1246700	1246700	1246700	1246700	1246700	1246700	1246700	1246700	1246700	1246700	1246700	1246700	1246700	1246700	1246700	1246700	1246700	1246700	1246700	1246700	1246700	1246700	1246700	1246700	1246700	1246700	1246700	1246700	1246700	1246700	1246700	1246700	1246700	1246700
Angola	AGO	Average precipitation in depth (mm per year)	AG.LND.PRCP.MM		1010	1010	1010	1010	1010	1010	1010	1010	1010	1010	1010	1010	1010	1010	1010	1010	1010	1010	1010	1010	1010	1010	1010	1010	1010	1010	1010	1010	1010	1010	1010	1010	1010	1010	1010	1010	1010	1010	1010	1010	1010	1010	1010	1010	1010
Angola	AGO	Agricultural irrigated land (% of total agricultural land)	AG.LND.IRIG.AG.ZS
Angola	AGO	Forest area (% of land area)	AG.LND.FRST.ZS																															63.5781	63.4534	63.3287	63.2041	63.0794	62.9548	62.8301	62.7054	62.5808	62.4561	62.3314	61.8862	61.441	60.9958	60.5505	60.1053
Angola	AGO	Forest area (sq. km)	AG.LND.FRST.K2																															792628	791074	789519	787965	786411	784857	783303	781749	780194	778640	777086	771535	765985	760434	754884	749333
Angola	AGO	Rural land area where elevation is below 5 meters (% of total land area)	AG.LND.EL5M.RU.ZS																															0.158662										0.157532
Angola	AGO	Rural land area where elevation is below 5 meters (sq. km)	AG.LND.EL5M.RU.K2																															1989.61										1975.44
Angola	AGO	Permanent cropland (% of land area)	AG.LND.CROP.ZS		0.401059	0.401059	0.401059	0.401059	0.401059	0.401059	0.401059	0.401059	0.401059	0.401059	0.401059	0.401059	0.401059	0.401059	0.401059	0.401059	0.401059	0.401059	0.401059	0.401059	0.401059	0.401059	0.401059	0.401059	0.401059	0.401059	0.401059	0.401059	0.401059	0.401059	0.401059	0.401059	0.401059	0.401059	0.401059	0.401059	0.401059	0.401059	0.320847	0.240635	0.240635	0.232614	0.232614	0.232614	0.232614
Angola	AGO	Land under cereal production (hectares)	AG.LND.CREL.HA		657000	654000	645000	644000	603000	609000	632200	653000	721000	632000	649000	658000	718000	721000	721000	726000	713000	712000	709000	704000	700500	699000	695400	688800	685800	899000	956000	1006000	982000	774281	891200	1011875	1201385	955000	737214	795291	791198	868838	872348	920726	1026812	1170009	1140009	1509879	1568233
Angola	AGO	Arable land (% of land area)	AG.LND.ARBL.ZS		2.14165	2.16572	2.18176	2.20582	2.22187	2.24593	2.26999	2.29406	2.32614	2.32614	2.32614	2.32614	2.32614	2.32614	2.32614	2.32614	2.32614	2.32614	2.32614	2.32614	2.32614	2.32614	2.32614	2.32614	2.32614	2.32614	2.32614	2.32614	2.32614	2.32614	2.36625	2.40635	2.40635	2.40635	2.40635	2.40635	2.40635	2.40635	2.40635	2.40635	2.40635	2.48656	2.64699	2.64699	2.64699
Angola	AGO	Arable land (hectares per person)	AG.LND.ARBL.HA.PC		0.490689	0.489006	0.485729	0.484735	0.482866	0.483839	0.485628	0.487372	0.489172	0.480953	0.46948	0.455636	0.440848	0.426314	0.412359	0.399076	0.386054	0.373154	0.360552	0.348137	0.33598	0.324125	0.312611	0.301527	0.290855	0.280666	0.271179	0.2622	0.253508	0.245168	0.241236	0.237483	0.230092	0.222849	0.215637	0.208574	0.201733	0.195225	0.189027	0.182993	0.177079	0.17698	0.182076	0.175802	0.169657
Angola	AGO	Arable land (hectares)	AG.LND.ARBL.HA		2670000	2700000	2720000	2750000	2770000	2800000	2830000	2860000	2900000	2900000	2900000	2900000	2900000	2900000	2900000	2900000	2900000	2900000	2900000	2900000	2900000	2900000	2900000	2900000	2900000	2900000	2900000	2900000	2900000	2900000	2950000	3000000	3000000	3000000	3000000	3000000	3000000	3000000	3000000	3000000	3000000	3100000	3300000	3300000	3300000
Angola	AGO	Agricultural land (% of land area)	AG.LND.AGRI.ZS		36.2374	36.2615	36.2775	36.3016	36.3177	36.3417	36.3658	36.3898	36.4219	36.4219	36.4219	36.4219	36.4219	36.4219	36.4219	36.4219	36.4219	36.4219	36.4219	36.4219	36.4219	36.4219	36.4219	36.4219	36.4219	36.4219	36.4219	36.4219	36.4219	36.4219	36.5466	36.6713	36.7959	36.9206	37.0452	37.1699	37.2946	37.4192	37.5439	37.6686	38.1138	38.559	39.0042	39.4495	39.8947
Angola	AGO	Agricultural land (sq. km)	AG.LND.AGRI.K2		451772	452072	452272	452572	452772	453072	453372	453672	454072	454072	454072	454072	454072	454072	454072	454072	454072	454072	454072	454072	454072	454072	454072	454072	454072	454072	454072	454072	454072	454072	455626	457181	458735	460289	461843	463397	464951	466506	468060	469614	475165	480715	486266	491816	497367
Angola	AGO	Fertilizer consumption (kilograms per hectare of arable land)	AG.CON.FERT.ZS		0.374532	0.37037	0.514706	0.763636	1.44404	1.85714	2.36749	2.65734	3.62069	3.89655	8.62069	7.68966	7.37931	5.2069	1.41379	0.724138	10.8966	8.10345	4.72414	5.7931	4.17241	1.72414	2.96552	2.41069	7.01483	4.13793	3.55172	5.48586	8.13828	3.27586	2.33898	3.03333	2.66667	3.33333	2.66667	2	0.666667	1.13333	1.13333	0.466667		1.65903	1.78879	4.50152	2.26061
Angola	AGO	Fertilizer consumption (% of fertilizer production)	AG.CON.FERT.PT.ZS
Angola	AGO	Agricultural machinery, tractors	AG.AGR.TRAC.NO		800	1645	2000	2817	3000	3729	4500	5300	6400	7113	8108
Albania	ALB	Agricultural raw materials exports (% of merchandise exports)	TX.VAL.AGRI.ZS.UN																																					9.02622	14.059	8.75611	4.62356	5.97069	5.54072	6.51613	5.14303	4.49098	13.9443
Albania	ALB	Agricultural raw materials imports (% of merchandise imports)	TM.VAL.AGRI.ZS.UN																																					0.929735	1.18579	1.46322	3.7641	0.937487	0.86459	0.965784	1.00018	1.07102	1.10898
Albania	ALB	Rural population (% of total population)	SP.RUR.TOTL.ZS	69.295	69.057	68.985	68.914	68.842	68.77	68.698	68.626	68.554	68.452	68.26	68.067	67.873	67.679	67.484	67.288	67.092	66.895	66.698	66.5	66.238	65.976	65.713	65.448	65.183	64.917	64.65	64.381	64.112	63.842	63.572	63.3	62.751	62.201	61.646	61.089	60.527	59.965	59.399	58.831	58.259	57.565	56.499	55.427	54.349	53.269
Albania	ALB	Rural population growth (annual %)	SP.RUR.TOTL.ZG		2.77679	2.95239	2.85084	2.77614	2.64938	2.52977	2.52534	2.73754	2.74722	2.26996	2.13983	2.20955	2.07632	2.00868	2.01029	1.91649	1.91923	1.78079	1.69214	1.6532	1.60668	1.71385	1.71678	1.69821	1.6471	1.52108	1.58007	1.46797	2.26584	1.37526	-1.03157	-1.47753	-1.49048	-1.51015	-1.52539	-1.54574	-1.55825	-1.57769	-1.59423	-1.61439	-2.13682	-2.16909	-2.28975	-2.382	-2.51895
Albania	ALB	Rural population	SP.RUR.TOTL	1114818	1146208	1180553	1214693	1248887	1282417	1315273	1348911	1386348	1424962	1457678	1489206	1522477	1554419	1585958	1618163	1649474	1681437	1711648	1740858	1769877	1798543	1829633	1861315	1893194	1924635	1954134	1985256	2014614	2060783	2089320	2067878	2037549	2007405	1977318	1947385	1917515	1887867	1858316	1828925	1799636	1761589	1723790	1684768	1645111	1604189
Albania	ALB	Employment in agriculture (% of total employment) (modeled ILO estimate)	SL.AGR.EMPL.ZS																																57.91	58.11	57.62	57.08	56.36	55.94	56.06	55.25	54.03	52.82	51.31	50.16	49.27	48.34	47.38
Albania	ALB	Employment in agriculture, male (% of male employment) (modeled ILO estimate)	SL.AGR.EMPL.MA.ZS																																51.61	52.63	52.14	51.59	50.84	49	48.72	47.94	46.31	44.92	42.96	41.7	40.94	39.78	38.56
Albania	ALB	Employment in agriculture, female (% of female employment) (modeled ILO estimate)	SL.AGR.EMPL.FE.ZS																																66.16	65.1	64.57	63.97	63.27	64.84	65.49	65.02	64.75	63.98	63.2	62.19	61.06	60.35	59.66
Albania	ALB	Agriculture, forestry, and fishing, value added (% of GDP)	NV.AGR.TOTL.ZS																																					36.4109	31.5434	28.7857	25.9187	24.5154	22.7162	22.0251	21.9783	20.5375	18.8453
Albania	ALB	Agriculture, forestry, and fishing, value added (current US$)	NV.AGR.TOTL.CD																																					1.16502e+09	7.12413e+08	7.32872e+08	8.32542e+08	8.53223e+08	8.90951e+08	9.57667e+08	1.23331e+09	1.47555e+09	1.51744e+09
Albania	ALB	Annual freshwater withdrawals, agriculture (% of total freshwater withdrawal)	ER.H2O.FWAG.ZS																															83.3333	78.3702	73.3381	68.2356	63.0612	57.8134	57.7749	57.7437	57.7178	57.6961	57.6777	55.3912	52.8645	50.0577	46.9216	43.3945
Albania	ALB	Rural population living in areas where elevation is below 5 meters (% of total population)	EN.POP.EL5M.RU.ZS																															2.64795										2.70144
Albania	ALB	Agricultural nitrous oxide emissions (% of total)	EN.ATM.NOXE.AG.ZS											75.9671	75.4549	74.9616	74.9259	74.8379	74.7534	76.0686	75.2329	75.8462	76.1662	75.2486	75.954	77.1899	67.3491	69.6581	68.0865	66.6891	68.1951	68.9147	68.4289	84.9057	83.4711	84.9558	88.0342	91.9708	94.7368	93.2773	92.0354	92.3077	91.9643	91.5254	90.4348	92.2481	91.6031	91.3386	90.625
Albania	ALB	Agricultural nitrous oxide emissions (thousand metric tons of CO2 equivalent)	EN.ATM.NOXE.AG.KT.CE																															1350	1010	960	1030	1260	1260	1110	1040	1080	1030	1080	1040	1190	1200	1160	1160
Albania	ALB	Agricultural methane emissions (% of total)	EN.ATM.METH.AG.ZS											55.9746	55.2166	53.5567	53.5595	54.303	53.7093	54.6672	54.9901	55.2737	55.7804	56.4111	57.2574	57.4976	57.0323	56.4438	55.1422	56.2488	58.3461	59.1976	60.1594	60.1093	61.9444	63.4286	66.2921	73.1235	75	73.6709	72.2667	70.9945	71.5447	71.4667	71.0027	70.0549	70.1087	69.3593	68.9944
Albania	ALB	Agricultural methane emissions (thousand metric tons of CO2 equivalent)	EN.ATM.METH.AG.KT.CE																															2200	2230	2220	2360	3020	3090	2910	2710	2570	2640	2680	2620	2550	2580	2490	2470
Albania	ALB	Access to electricity, rural (% of rural population)	EG.ELC.ACCS.RU.ZS																															100	100	100	100	100	100	100	100	100	100	100	100	100	100	100	100
Albania	ALB	Cereal yield (kg per hectare)	AG.YLD.CREL.KG		845.2	941.8	982.3	1023.3	1037.3	1318.6	1464.1	1553.7	1639.8	1646.1	1753.6	1768.7	1843	1934.5	2028.9	2445.1	2550.1	2620.2	2634.8	2364	2500.6	2715.2	3046	2966.3	2900.6	2990.3	2965.6	2875	2961.7	2794.4	2071.9	2158.6	2685	2460.9	2841.5	2450.9	2833.3	2872.1	2798.1	3175.1	3030.8	3291.9	3185.7	3466.3	3462.1
Albania	ALB	Surface area (sq. km)	AG.SRF.TOTL.K2		28750	28750	28750	28750	28750	28750	28750	28750	28750	28750	28750	28750	28750	28750	28750	28750	28750	28750	28750	28750	28750	28750	28750	28750	28750	28750	28750	28750	28750	28750	28750	28750	28750	28750	28750	28750	28750	28750	28750	28750	28750	28750	28750	28750	28750
Albania	ALB	Livestock production index (2014-2016 = 100)	AG.PRD.LVSK.XD		22.91	23.23	23.13	22.74	23.49	24.24	27.5	25.59	25.86	26.56	28.1	27.51	28.78	29.6	29.8	31.72	32.48	35.87	37.16	38.12	39.79	39.89	40.28	38.93	38.39	37.95	40.43	44.15	46.53	50.96	49.73	55.91	60.12	70.86	80.15	81.51	72.02	73.31	77.48	81.81	83.63	85.99	89.3	92.43	89.72
Albania	ALB	Food production index (2014-2016 = 100)	AG.PRD.FOOD.XD		21.35	21.94	20.71	23.37	22.24	25.47	27.29	28.02	28.35	29.1	30.17	30.68	32.87	33.82	34.42	38.09	39.8	41.54	42.28	41.44	43.09	44.47	48.44	44.95	44.33	44.05	45.58	44.31	49.41	48.67	41.34	45.59	51.52	57.27	61.59	62.08	58.8	61.37	60.75	64	65.88	66.37	69.57	72.88	71.64
Albania	ALB	Crop production index (2014-2016 = 100)	AG.PRD.CROP.XD		22.71	24.88	24.23	28.69	26.29	31.41	31.79	33.04	33.71	34.85	35.48	37.28	40.57	41.39	42.35	47.14	49.7	50.43	51.8	48.98	50.89	53.23	59.51	54.66	54.63	55.17	55.99	48.17	56.43	50.75	36.67	40.49	47.85	47.92	48.99	48.68	50.39	53.84	49.57	51.88	53.23	52.12	54.89	58.48	58.38
Albania	ALB	Cereal production (metric tons)	AG.PRD.CREL.MT		293932	313508	293449	350144	335293	433094	487464	502090	528519	538749	547485	585830	625498	646200	666500	857000	910400	932800	963800	880600	904200	970400	1067000	1039400	994900	1046000	1025800	997630	1033350	897000	446152	428918	665720	646026	645400	503714	602043	605746	497500	565800	502500	518800	488500	498800	511200
Albania	ALB	Agricultural machinery, tractors per 100 sq. km of arable land	AG.LND.TRAC.ZS		67.1296	87.156	86.3636	94.8081	94.1522	99.2421	109.037	114.38	115.373	115.451	126.415	137.037	149.343	156.194	170.87	170.435	172.414	173.242	173.242	172.735	173.469	174.873	176.91	173.175	168.93	173.175	180.169	196.61	207.904	212.435	163.824	155.709	156.828	157.712	154.905	144.073	136.851	141.248	142.114	139.913	132.301	130.017	102.37	131.038	150.967
Albania	ALB	Rural land area (sq. km)	AG.LND.TOTL.RU.K2																															27562.4										27369.2
Albania	ALB	Land area (sq. km)	AG.LND.TOTL.K2		27400	27400	27400	27400	27400	27400	27400	27400	27400	27400	27400	27400	27400	27400	27400	27400	27400	27400	27400	27400	27400	27400	27400	27400	27400	27400	27400	27400	27400	27400	27400	27400	27400	27400	27400	27400	27400	27400	27400	27400	27400	27400	27400	27400	27400
Albania	ALB	Average precipitation in depth (mm per year)	AG.LND.PRCP.MM		1485	1485	1485	1485	1485	1485	1485	1485	1485	1485	1485	1485	1485	1485	1485	1485	1485	1485	1485	1485	1485	1485	1485	1485	1485	1485	1485	1485	1485	1485	1485	1485	1485	1485	1485	1485	1485	1485	1485	1485	1485	1485	1485	1485	1485
Albania	ALB	Agricultural irrigated land (% of total agricultural land)	AG.LND.IRIG.AG.ZS
Albania	ALB	Forest area (% of land area)	AG.LND.FRST.ZS																															28.7883	28.7172	28.646	28.5748	28.5036	28.4325	28.3613	28.2901	28.219	28.1478	28.0766	28.1232	28.1699	28.2165	28.2631	28.3097
Albania	ALB	Forest area (sq. km)	AG.LND.FRST.K2																															7888	7868.5	7849	7829.5	7810	7790.5	7771	7751.5	7732	7712.5	7693	7705.77	7718.54	7731.31	7744.08	7756.85
Albania	ALB	Rural land area where elevation is below 5 meters (% of total land area)	AG.LND.EL5M.RU.ZS																															3.57098										3.54237
Albania	ALB	Rural land area where elevation is below 5 meters (sq. km)	AG.LND.EL5M.RU.K2																															1005.56										997.505
Albania	ALB	Permanent cropland (% of land area)	AG.LND.CROP.ZS		1.71533	1.86131	2.0073	2.11679	2.26277	2.37226	2.48175	2.55474	2.73723	2.84672	2.91971	3.06569	3.21168	3.46715	3.61314	4.0146	4.08759	4.16058	4.16058	4.27007	4.30657	4.37956	4.41606	4.52555	4.52555	4.52555	4.52555	4.52555	4.56204	4.56204	4.56204	4.56204	4.56204	4.56204	4.56204	4.56204	4.45255	4.45255	4.45255	4.41606	4.41606	4.41606	4.41606	4.41606	4.41606
Albania	ALB	Land under cereal production (hectares)	AG.LND.CREL.HA		347764	332882	298725	342158	323238	328443	332935	323150	322299	327282	312203	331220	339400	334040	328500	350500	357000	356000	365800	372500	361600	357400	350300	350400	343000	349800	345900	347000	348900	321000	215339	198700	247936	262515	227137	205526	212488	210906	177800	178200	165800	157600	153340	143900	147655
Albania	ALB	Arable land (% of land area)	AG.LND.ARBL.ZS		15.7664	15.9124	16.0584	16.1679	16.7883	17.3358	17.8102	18.2482	18.6131	19.0146	19.3431	19.708	20	20.3285	20.5474	20.9854	21.1679	21.2774	21.2774	21.3504	21.4599	21.4964	21.4964	21.4964	21.4964	21.4964	21.5328	21.5328	21.2409	21.1314	21.0949	21.0949	21.0584	21.0584	21.0584	21.0584	21.0949	21.0584	21.0584	21.0949	21.0949	21.0949	21.0949	21.0949	19.635
Albania	ALB	Arable land (hectares per person)	AG.LND.ARBL.HA.PC		0.260272	0.254774	0.249628	0.244194	0.246676	0.248097	0.248271	0.247247	0.244993	0.243973	0.242247	0.240735	0.238598	0.237009	0.234112	0.23388	0.23075	0.227178	0.222703	0.218937	0.215696	0.211545	0.207106	0.202794	0.198667	0.194863	0.191334	0.187758	0.180301	0.176173	0.176932	0.178008	0.178788	0.179889	0.181003	0.182132	0.183592	0.184432	0.185603	0.187114	0.188878	0.189445	0.190156	0.190952	0.178649
Albania	ALB	Arable land (hectares)	AG.LND.ARBL.HA		432000	436000	440000	443000	460000	475000	488000	500000	510000	521000	530000	540000	548000	557000	563000	575000	580000	583000	583000	585000	588000	589000	589000	589000	589000	589000	590000	590000	582000	579000	578000	578000	577000	577000	577000	577000	578000	577000	577000	578000	578000	578000	578000	578000	538000
Albania	ALB	Agricultural land (% of land area)	AG.LND.AGRI.ZS		44.9635	44.9635	45	44.8905	45.146	45.2555	45.4015	45.2555	45.073	44.8905	43.7956	42.8467	41.8248	40.9489	39.4161	39.2336	40.4745	40.6569	40.7664	40.8029	40.7299	40.6569	40.5109	40.6204	40.5839	40.5474	40.5474	40.7664	40.5109	40.9124	41.1314	41.1314	41.0949	41.0949	41.1314	41.2774	41.4234	41.5693	41.7883	41.7518	41.5693	41.6058	40.9124	40.9489	39.3066
Albania	ALB	Agricultural land (sq. km)	AG.LND.AGRI.K2		12320	12320	12330	12300	12370	12400	12440	12400	12350	12300	12000	11740	11460	11220	10800	10750	11090	11140	11170	11180	11160	11140	11100	11130	11120	11110	11110	11170	11100	11210	11270	11270	11260	11260	11270	11310	11350	11390	11450	11440	11390	11400	11210	11220	10770
Albania	ALB	Fertilizer consumption (kilograms per hectare of arable land)	AG.CON.FERT.ZS		14.588	11.9266	12.0455	14.447	17.3913	20	31.7623	74	70.5882	84.6449	101.509	102.963	106.022	114.722	111.012	125.217	135.69	171.355	168.268	160.171	138.435	179.966	174.363	159.593	159.762	163.497	161.017	163.559	182.99	176.166	54.1522	40.6574	31.0052	25.5979	19.0641	11.2652	8.99654	43.3276	18.3709	32.3529	32.3529	97.5848	99.3196	101.307	112.375
Albania	ALB	Fertilizer consumption (% of fertilizer production)	AG.CON.FERT.PT.ZS					1280	400	316.667	155	119.355	100.559	101.147	94.386	97.5439	102.289	106.5	102.627	106.825	110.534	104.498	102.938	99.6809	103.038	106.212	104.796	101.075	101.183	103.548	102.371	102.333	102.207	104.188	104.333	242.268	166.11	308.996	1100	216.667	173.333	1250	530
Albania	ALB	Agricultural machinery, tractors	AG.AGR.TRAC.NO		2900	3800	3800	4200	4331	4714	5321	5719	5884	6015	6700	7400	8184	8700	9620	9800	10000	10100	10100	10105	10200	10300	10420	10200	9950	10200	10630	11600	12100	12300	9469	9000	9049	9100	8938	8313	7910	8150	8200	8087	7647	7515	5917	7574	8122
Andorra	AND	Agricultural raw materials exports (% of merchandise exports)	TX.VAL.AGRI.ZS.UN																																				1.56572	1.07069	0.717748	0.939973	0.941969	1.33411	0.753187	0.787929	0.685624	0.605767	0.509892
Andorra	AND	Agricultural raw materials imports (% of merchandise imports)	TM.VAL.AGRI.ZS.UN																																				0.655496	0.599455	0.532177	0.522128	0.559174	0.484754	0.459556	0.41015	0.413664	0.400099
Andorra	AND	Rural population (% of total population)	SP.RUR.TOTL.ZS	41.55	39.017	36.538	34.128	31.795	29.555	27.407	25.359	23.412	21.576	19.845	18.22	16.699	15.284	13.968	12.748	11.618	10.58	9.622	8.743	7.936	7.2	6.526	5.911	5.351	4.841	4.675	4.822	4.973	5.128	5.288	5.47	5.676	5.889	6.11	6.339	6.575	6.82	7.073	7.334	7.605	7.944	8.359	8.793	9.249	9.715
Andorra	AND	Rural population growth (annual %)	SP.RUR.TOTL.ZG		1.56767	0.948821	0.396826	-0.123839	-0.646447	-0.550277	0.150376	0.15015	-0.451129	-1.00985	-1.43115	-1.87067	-2.25444	-2.60884	-3.01868	-3.49393	-3.86449	-4.37023	-4.87104	-5.47375	-5.9409	-5.55913	-5.25686	-5.72569	-6.21488	0.517283	7.45434	7.22093	6.99914	6.75316	6.78862	6.97402	6.92184	6.7959	6.74005	5.58205	4.47403	4.43433	4.32913	4.30873	6.93509	9.45	9.29741	9.06975	8.5992
Andorra	AND	Rural population	SP.RUR.TOTL	3924	3986	4024	4040	4035	4009	3987	3993	3999	3981	3941	3885	3813	3728	3632	3524	3403	3274	3134	2985	2826	2663	2519	2390	2257	2121	2132	2297	2469	2648	2833	3032	3251	3484	3729	3989	4218	4411	4611	4815	5027	5388	5922	6499	7116	7755
Andorra	AND	Employment in agriculture (% of total employment) (modeled ILO estimate)	SL.AGR.EMPL.ZS
Andorra	AND	Employment in agriculture, male (% of male employment) (modeled ILO estimate)	SL.AGR.EMPL.MA.ZS
Andorra	AND	Employment in agriculture, female (% of female employment) (modeled ILO estimate)	SL.AGR.EMPL.FE.ZS
Andorra	AND	Agriculture, forestry, and fishing, value added (% of GDP)	NV.AGR.TOTL.ZS																																									0.517056	0.441953	0.385887	0.419118	0.414742	0.380577
Andorra	AND	Agriculture, forestry, and fishing, value added (current US$)	NV.AGR.TOTL.CD																																									7.38898e+06	6.83669e+06	6.77583e+06	9.89842e+06	1.20065e+07	1.20259e+07
Andorra	AND	Annual freshwater withdrawals, agriculture (% of total freshwater withdrawal)	ER.H2O.FWAG.ZS
Andorra	AND	Rural population living in areas where elevation is below 5 meters (% of total population)	EN.POP.EL5M.RU.ZS																															0										0
Andorra	AND	Agricultural nitrous oxide emissions (% of total)	EN.ATM.NOXE.AG.ZS											0	0	0	0	0	0	0	0	0	0	0	0	0	0	0	0	0	0	0	0
Andorra	AND	Agricultural nitrous oxide emissions (thousand metric tons of CO2 equivalent)	EN.ATM.NOXE.AG.KT.CE
Andorra	AND	Agricultural methane emissions (% of total)	EN.ATM.METH.AG.ZS																															0	0	0	0	0	0	0	0	0	0	0	0	0	0	0	0
Andorra	AND	Agricultural methane emissions (thousand metric tons of CO2 equivalent)	EN.ATM.METH.AG.KT.CE
Andorra	AND	Access to electricity, rural (% of rural population)	EG.ELC.ACCS.RU.ZS																															100	100	100	100	100	100	100	100	100	100	100	100	100	100	100	100
Andorra	AND	Cereal yield (kg per hectare)	AG.YLD.CREL.KG
Andorra	AND	Surface area (sq. km)	AG.SRF.TOTL.K2		470	470	470	470	470	470	470	470	470	470	470	470	470	470	470	470	470	470	470	470	470	470	470	470	470	470	470	470	470	470	470	470	470	470	470	470	470	470	470	470	470	470	470	470	470
Andorra	AND	Livestock production index (2014-2016 = 100)	AG.PRD.LVSK.XD
Andorra	AND	Food production index (2014-2016 = 100)	AG.PRD.FOOD.XD
Andorra	AND	Crop production index (2014-2016 = 100)	AG.PRD.CROP.XD
Andorra	AND	Cereal production (metric tons)	AG.PRD.CREL.MT
Andorra	AND	Agricultural machinery, tractors per 100 sq. km of arable land	AG.LND.TRAC.ZS																																													4370.37	4412.5
Andorra	AND	Rural land area (sq. km)	AG.LND.TOTL.RU.K2																															422.389										408.579
Andorra	AND	Land area (sq. km)	AG.LND.TOTL.K2		470	470	470	470	470	470	470	470	470	470	470	470	470	470	470	470	470	470	470	470	470	470	470	470	470	470	470	470	470	470	470	470	470	470	470	470	470	470	470	470	470	470	470	470	470
Andorra	AND	Average precipitation in depth (mm per year)	AG.LND.PRCP.MM
Andorra	AND	Agricultural irrigated land (% of total agricultural land)	AG.LND.IRIG.AG.ZS
Andorra	AND	Forest area (% of land area)	AG.LND.FRST.ZS																															34.0426	34.0426	34.0426	34.0426	34.0426	34.0426	34.0426	34.0426	34.0426	34.0426	34.0426	34.0426	34.0426	34.0426	34.0426	34.0426
Andorra	AND	Forest area (sq. km)	AG.LND.FRST.K2																															160	160	160	160	160	160	160	160	160	160	160	160	160	160	160	160
Andorra	AND	Rural land area where elevation is below 5 meters (% of total land area)	AG.LND.EL5M.RU.ZS																															0										0
Andorra	AND	Rural land area where elevation is below 5 meters (sq. km)	AG.LND.EL5M.RU.K2																															0										0
Andorra	AND	Permanent cropland (% of land area)	AG.LND.CROP.ZS
Andorra	AND	Land under cereal production (hectares)	AG.LND.CREL.HA
Andorra	AND	Arable land (% of land area)	AG.LND.ARBL.ZS		2.12766	2.12766	2.12766	2.12766	2.12766	2.12766	2.12766	2.12766	2.12766	2.12766	2.12766	2.12766	2.12766	2.12766	2.12766	2.12766	2.12766	2.12766	2.12766	2.12766	2.12766	2.12766	2.12766	2.12766	2.12766	2.12766	2.12766	2.12766	2.12766	2.12766	2.12766	2.12766	2.12766	2.12766	2.12766	2.12766	2.12766	2.12766	2.12766	2.12766	1.59574	1.80851	1.82979	1.7234	1.70213
Andorra	AND	Arable land (hectares per person)	AG.LND.ARBL.HA.PC		0.0978857	0.0907935	0.0844666	0.0788022	0.07373	0.0687474	0.0635122	0.0585514	0.0542035	0.0503525	0.0468999	0.0437982	0.0409954	0.0384571	0.0361795	0.0341367	0.0323112	0.0306993	0.0292894	0.0280812	0.0270365	0.0259081	0.0247329	0.0237074	0.0228264	0.0219274	0.020993	0.0201394	0.0193652	0.0186675	0.0180395	0.0174572	0.0169045	0.0163835	0.0158912	0.0155892	0.0154603	0.0153407	0.0152311	0.0151293	0.0110587	0.0119973	0.0116362	0.0105286	0.0100218
Andorra	AND	Arable land (hectares)	AG.LND.ARBL.HA		1000	1000	1000	1000	1000	1000	1000	1000	1000	1000	1000	1000	1000	1000	1000	1000	1000	1000	1000	1000	1000	1000	1000	1000	1000	1000	1000	1000	1000	1000	1000	1000	1000	1000	1000	1000	1000	1000	1000	1000	750	850	860	810	800
Andorra	AND	Agricultural land (% of land area)	AG.LND.AGRI.ZS		55.3191	55.3191	55.3191	55.3191	55.3191	55.3191	55.3191	55.3191	55.3191	55.3191	53.1915	53.1915	51.0638	51.0638	51.0638	48.9362	48.9362	48.9362	48.9362	48.9362	48.9362	48.9362	48.9362	48.9362	48.9362	48.9362	48.9362	48.9362	48.9362	48.9362	48.9362	48.9362	48.9362	48.9362	48.9362	48.9362	48.9362	48.9362	48.9362	48.9362	48.4043	48.617	48.6383	48.5319	46.383
Andorra	AND	Agricultural land (sq. km)	AG.LND.AGRI.K2		260	260	260	260	260	260	260	260	260	260	250	250	240	240	240	230	230	230	230	230	230	230	230	230	230	230	230	230	230	230	230	230	230	230	230	230	230	230	230	230	227.5	228.5	228.6	228.1	218
Andorra	AND	Fertilizer consumption (kilograms per hectare of arable land)	AG.CON.FERT.ZS
Andorra	AND	Fertilizer consumption (% of fertilizer production)	AG.CON.FERT.PT.ZS
Andorra	AND	Agricultural machinery, tractors	AG.AGR.TRAC.NO																																													354	353
Arab World	ARB	Agricultural raw materials exports (% of merchandise exports)	TX.VAL.AGRI.ZS.UN																			1.25807	1.21977												0.217551	0.246761	0.202365						0.400482	0.275823	0.295345	0.359319	0.33127	0.310156	0.216185
Arab World	ARB	Agricultural raw materials imports (% of merchandise imports)	TM.VAL.AGRI.ZS.UN																			1.7666	1.74639	2.17904	1.76274	1.65101	1.78204									0.941902	1.25201						1.40322	1.38791	1.34649	1.2614	1.29957	1.27159	1.19256
Arab World	ARB	Rural population (% of total population)	SP.RUR.TOTL.ZS	68.9778	68.2453	67.5052	66.7385	65.9462	65.117	64.3267	63.6424	62.943	62.2329	61.5185	60.831	60.1289	59.4338	58.8023	58.2012	57.5555	56.9339	56.4582	56.0282	55.5162	54.9657	54.4288	53.8612	53.2235	52.6103	51.9947	51.4248	50.9002	50.4049	49.9256	49.5288	48.981	48.5652	48.2976	48.1015	47.9081	47.6838	47.438	47.1895	46.944	46.6882	46.4336	46.1698	45.9045	45.5648
Arab World	ARB	Rural population growth (annual %)	SP.RUR.TOTL.ZG		1.48245	1.50643	1.50402	1.4827	1.4352	1.52456	1.74445	1.74043	1.71877	1.68626	1.71168	1.6907	1.72629	1.8951	2.13658	2.41991	2.38653	2.28442	2.57681	2.56777	2.20313	2.15166	2.14585	1.93558	1.86009	1.83547	1.83202	1.62741	1.60929	2.17035	1.36297	1.36208	1.83147	2.15092	2.07078	1.99258	1.88962	1.79108	1.75081	1.75386	1.68845	1.65923	1.6043	1.59053	1.57604
Arab World	ARB	Rural population	SP.RUR.TOTL	64397301	65351959	66336440	67334151	68332516	69313223	70369947	71597518	72843623	74095637	75345080	76634748	77930410	79275712	80778065	82503949	84500472	86517101	88493512	90773822	93104682	95155896	97203328	99289164	101210985	103093596	104985847	106909207	108649059	110397538	112793548	114330890	115888166	118010622	120548935	123045238	125497011	127868431	130158663	132437494	134760263	137035624	139309363	141544299	143795602	146061880
Arab World	ARB	Employment in agriculture (% of total employment) (modeled ILO estimate)	SL.AGR.EMPL.ZS																																34.3227	34.0476	33.1651	32.9347	32.3489	31.6803	31.013	30.2645	29.6739	29.9176	29.1595	28.4041	28.449	28.5245	27.6182
Arab World	ARB	Employment in agriculture, male (% of male employment) (modeled ILO estimate)	SL.AGR.EMPL.MA.ZS																																31.403	31.0694	30.4614	30.0442	29.6122	28.9175	28.3248	27.851	27.4203	27.1721	26.935	26.5026	26.1462	26.0019	25.0385
Arab World	ARB	Employment in agriculture, female (% of female employment) (modeled ILO estimate)	SL.AGR.EMPL.FE.ZS																																46.7633	46.4167	44.3639	44.8019	43.6443	42.9511	42.1296	40.2041	38.7095	41.0516	38.0543	36.2035	37.8221	38.9673	38.3215
Arab World	ARB	Agriculture, forestry, and fishing, value added (% of GDP)	NV.AGR.TOTL.ZS									14.6607	14.296	14.6376	13.9127	13.776	12.3617	7.77633	7.98858	7.44353	7.14122	7.1654	5.67076	4.75053	5.0764	5.98006	6.73883	7.3157	8.06861	9.62118	10.2755	10.5342	11.0892	10.3817	12.2769	9.22581	9.26367	10.2271	10.3812	10.4664	9.88266	11.2412	9.80443	8.74236	9.39981	9.46322	9.08032	8.15077	7.16104
Arab World	ARB	Agriculture, forestry, and fishing, value added (current US$)	NV.AGR.TOTL.CD									5.13415e+09	5.45577e+09	6.31612e+09	6.93429e+09	8.18038e+09	9.31202e+09	1.11058e+10	1.26147e+10	1.46309e+10	1.6209e+10	1.78497e+10	1.92026e+10	2.18434e+10	2.40633e+10	2.65593e+10	2.81994e+10	3.11574e+10	3.38478e+10	3.91567e+10	4.52746e+10	4.47597e+10	5.05472e+10	6.6865e+10	5.78884e+10	4.37131e+10	4.47219e+10	5.19297e+10	5.77254e+10	6.42838e+10	6.54545e+10	7.2449e+10	6.98896e+10	7.13394e+10	7.5058e+10	7.60012e+10	8.06198e+10	8.60923e+10	9.29426e+10
Arab World	ARB	Annual freshwater withdrawals, agriculture (% of total freshwater withdrawal)	ER.H2O.FWAG.ZS
Arab World	ARB	Rural population living in areas where elevation is below 5 meters (% of total population)	EN.POP.EL5M.RU.ZS																															1.44006										1.23951
Arab World	ARB	Agricultural nitrous oxide emissions (% of total)	EN.ATM.NOXE.AG.ZS																															83.0653	82.8313	83.0245	83.7666	83.4259	83.4283	83.7844	83.7159	84.0767	84.0381	81.6539	81.3102	81.5113	81.0747	81.4421	81.5012
Arab World	ARB	Agricultural nitrous oxide emissions (thousand metric tons of CO2 equivalent)	EN.ATM.NOXE.AG.KT.CE																															60270	59240	60170	63360	63950	65440	68350	69220	72550	73460	75830	75300	78260	77240	80640	82360
Arab World	ARB	Agricultural methane emissions (% of total)	EN.ATM.METH.AG.ZS																															28.5432	25.5759	25.3837	25.4247	25.7046	24.9748	24.428	24.7414	24.9335	25.4012	25.0329	24.6178	24.906	23.7256	23.952	23.9126
Arab World	ARB	Agricultural methane emissions (thousand metric tons of CO2 equivalent)	EN.ATM.METH.AG.KT.CE																															83550	81980	84160	87540	90900	92360	94680	98000	100210	103540	106850	104240	107740	109520	112090	115070
Arab World	ARB	Access to electricity, rural (% of rural population)	EG.ELC.ACCS.RU.ZS																																	54.7676	57.022	58.2551	57.9591	60.2907	61.1157	62.5667	63.5354	68.6869	70.9333	70.5683	72.4363	68.8445	70.3272
Arab World	ARB	Cereal yield (kg per hectare)	AG.YLD.CREL.KG		795.716	1106.09	1040.1	976.833	1012.96	881.718	1008.43	1194.54	1085.34	1001.92	1117.82	1207.28	924.022	1081.6	1073.76	1138.34	904.757	1067.39	989.389	1156.74	1072.63	1106.81	1010.11	982.476	1156.06	1278.71	1183.28	1417.63	1236.15	1418.08	1531.25	1348.19	1397.34	1476.58	1362.76	1639.79	1367.09	1475.81	1466.27	1438.39	1584.32	1765.92	1789.19	1935.16	1524.61
Arab World	ARB	Surface area (sq. km)	AG.SRF.TOTL.K2		1.37968e+07	1.37968e+07	1.37968e+07	1.37968e+07	1.37968e+07	1.37968e+07	1.37968e+07	1.37968e+07	1.37968e+07	1.37968e+07	1.37968e+07	1.37968e+07	1.37968e+07	1.37968e+07	1.37968e+07	1.37968e+07	1.37968e+07	1.37968e+07	1.37968e+07	1.37968e+07	1.37968e+07	1.37968e+07	1.37968e+07	1.37968e+07	1.37968e+07	1.37968e+07	1.37968e+07	1.37968e+07	1.37968e+07	1.37968e+07	1.37968e+07	1.37968e+07	1.37968e+07	1.37968e+07	1.37968e+07	1.37968e+07	1.37968e+07	1.37968e+07	1.37968e+07	1.37968e+07	1.37968e+07	1.37968e+07	1.37968e+07	1.37968e+07	1.37968e+07
Arab World	ARB	Livestock production index (2014-2016 = 100)	AG.PRD.LVSK.XD
Arab World	ARB	Food production index (2014-2016 = 100)	AG.PRD.FOOD.XD
Arab World	ARB	Crop production index (2014-2016 = 100)	AG.PRD.CROP.XD
Arab World	ARB	Cereal production (metric tons)	AG.PRD.CREL.MT		14787753	21386977	21114354	19500269	20103932	16155821	20958955	24069845	22002233	21442559	22248849	26299491	19794838	23851158	24456532	27796801	20110915	24831772	21851834	26591773	25194986	25118562	23914245	21578202	32109145	33284038	28324916	37757734	32330064	36963120	4.54019e+07	4.21554e+07	3.95257e+07	4.63522e+07	3.70622e+07	5.21945e+07	3.87928e+07	4.65326e+07	3.91218e+07	3.5769e+07	4.39015e+07	4.6338e+07	5.58931e+07	5.24561e+07	5.26689e+07
Arab World	ARB	Agricultural machinery, tractors per 100 sq. km of arable land	AG.LND.TRAC.ZS		20.3706	21.3317	22.434	23.5787	24.7174	26.6621	30.4411	31.8543	33.5088	34.8089	35.2005	38.091	40.3071	42.5116	45.4628	47.0909	48.8273	52.7126	57.6705	60.8715	65.4669	69.3355	73.3266	76.8036	83.4251	87.089	89.2969	91.1916	89.9205	94.6848	97.3757	96.1536	101.281	103.845	112.266	111.925	113.581	115.214	126.814	153.973	168.443
Arab World	ARB	Rural land area (sq. km)	AG.LND.TOTL.RU.K2																															1.25391e+07										1.25267e+07
Arab World	ARB	Land area (sq. km)	AG.LND.TOTL.K2		13611451	13611451	13611451	13611451	13611451	13611451	13611451	13611451	13611451	13611451	13611451	13611451	13611411	13611411	13611411	13611411	13611411	13611411	13611411	13611411	13611411	13611411	13611411	13611411	13611411	13611411	13611411	13611411	13611411	13611411	13611411	13611431	13611431	13611431	13611431	13611431	13611431	13611431	13611431	13611431	13611431	13611431	13611251	13611241	13611251
Arab World	ARB	Average precipitation in depth (mm per year)	AG.LND.PRCP.MM
Arab World	ARB	Agricultural irrigated land (% of total agricultural land)	AG.LND.IRIG.AG.ZS
Arab World	ARB	Forest area (% of land area)	AG.LND.FRST.ZS																															3.73177	3.7137	3.69562	3.67755	3.65949	3.64142	3.62335	3.60528	3.58721	3.56914	3.55107	3.53666	3.52225	3.50788	3.49347	3.47905
Arab World	ARB	Forest area (sq. km)	AG.LND.FRST.K2																															507946	505487	503027	500568	498108	495649	493189	490730	488271	485811	483352	481390	479428	477466	475505	473543
Arab World	ARB	Rural land area where elevation is below 5 meters (% of total land area)	AG.LND.EL5M.RU.ZS																															0.501241										0.494006
Arab World	ARB	Rural land area where elevation is below 5 meters (sq. km)	AG.LND.EL5M.RU.K2																															66379.8										65403
Arab World	ARB	Permanent cropland (% of land area)	AG.LND.CROP.ZS		0.238811	0.241171	0.243826	0.248325	0.248251	0.249874	0.25216	0.254447	0.264698	0.279817	0.284833	0.295748	0.304599	0.307992	0.309467	0.316031	0.31699	0.321361	0.321877	0.320845	0.328951	0.341183	0.355774	0.368228	0.372281	0.376333	0.38326	0.392325	0.403732	0.416316	0.42213	0.429047	0.424852	0.433095	0.442809	0.454069	0.456277	0.461281	0.470922	0.477265	0.480842	0.497459	0.503324	0.511714	0.552536
Arab World	ARB	Land under cereal production (hectares)	AG.LND.CREL.HA		18584301	19335702	20300188	19962877	19846778	18323303	20784080	20149935	20271727	21401250	19903648	21784102	21422455	22051547	22776328	24418324	22227956	23263857	22086289	22988703	23489576	22694791	23674984	21963384	27775078	26029916	23937943	26634547	26154005	26065693	29650487	31268307	28286234	31391877	27196688	31830118	28376165	31530081	26681058	24867354	27710240	26240172	31239039	27106791	34545611
Arab World	ARB	Arable land (% of land area)	AG.LND.ARBL.ZS		3.38524	3.38685	3.4036	3.43145	3.46554	3.45731	3.47847	3.47061	3.48802	3.50852	3.53026	3.57096	3.57935	3.60881	3.61359	3.65341	3.6451	3.66259	3.65443	3.64767	3.67174	3.68612	3.67418	3.70927	3.73149	3.75507	3.79167	3.80027	3.8098	3.85186	3.90425	3.9652	4.14036	4.12717	4.20573	4.25102	4.22203	4.21613	4.19442	4.11823	4.11443	4.14899	4.28694	4.23841	4.29426
Arab World	ARB	Arable land (hectares per person)	AG.LND.ARBL.HA.PC		0.403784	0.392777	0.384114	0.377182	0.371121	0.359106	0.351108	0.33944	0.331271	0.323728	0.316567	0.311727	0.303187	0.297401	0.28823	0.281847	0.270982	0.264452	0.255359	0.24621	0.240694	0.234423	0.22585	0.221235	0.215846	0.210702	0.206758	0.201434	0.196648	0.193471	0.192434	0.191194	0.189005	0.181481	0.176717	0.173003	0.167695	0.163979	0.159645	0.152711	0.148659	0.146651	0.144759	0.139481	0.136418
Arab World	ARB	Arable land (hectares)	AG.LND.ARBL.HA
Arab World	ARB	Agricultural land (% of land area)	AG.LND.AGRI.ZS		30.9812	30.9824	31.0068	31.0178	31.0422	31.0502	31.103	31.1333	31.1902	31.2543	31.3864	31.4997	31.4966	31.5506	31.5295	31.5997	31.622	31.6661	31.6785	31.7589	31.4542	31.4802	31.5286	31.9421	32.442	33.0264	33.5829	34.1868	34.6976	35.1093	35.1597	35.321	36.0959	36.7542	37.3864	37.9826	38.4934	39.1183	39.647	39.6477	39.6825	39.7728	39.9525	40.0059	40.1054
Arab World	ARB	Agricultural land (sq. km)	AG.LND.AGRI.K2		4216990	4217160	4220480	4221970	4225300	4226380	4233570	4237700	4245440	4254160	4272140	4287570	4287130	4294480	4291610	4301170	4304200	4310200	4311890	4322830	4281366	4.28489e+06	4.29149e+06	4.34777e+06	4415818	4495358	4571100	4653310	4722838	4778872	4785734	4.80769e+06	4.91316e+06	5.00278e+06	5088830	5.16997e+06	5.2395e+06	5.32456e+06	5396525	5396622	5401351	5413643	5438038	5445302	5458841
Arab World	ARB	Fertilizer consumption (kilograms per hectare of arable land)	AG.CON.FERT.ZS														26.4897	26.9796	28.4799	30.9729	32.0825	35.0694	39.3096	42.854	43.8621	47.2093	53.5217	58.4321	66.187	72.404	73.5054	72.855	69.0889	70.638	66.0506	66.1201	72.4111	66.1846	68.596	70.8885	72.8621	75.6002	79.1796	82.3402	89.9231	93.9323	79.3826	88.7828	88.6521
Arab World	ARB	Fertilizer consumption (% of fertilizer production)	AG.CON.FERT.PT.ZS							89.4151	85.9646	96.6037	108.023	115.812	116.751	104.553	114.658	98.5077	106.12	118.19	71.504	68.7201	63.5824	62.0846	66.092	60.4184	51.2825	46.8356	46.0193	47.4117	46.1073	39.4273	36.7317	40.7251	40.3733	39.0715	39.542	34.1498	33.3694	34.0857	35.9327	33.0638	33.3423	32.4521	31.5429	33.2504	29.5437	31.3697	29.6118
Arab World	ARB	Agricultural machinery, tractors	AG.AGR.TRAC.NO		73480	76900	81263	86067	91117	97645	112317	117242	124571	130247	136421	147694	156011	165663	177135	186160	191633	207256	224684	236194	255349	271006	284477	300881	328165	344694	356674	364636	360566	383795	402168	404817	432671	437605	471322	471137	474365	481333	480922	431725	415084	347852	351046	358333	367073
United Arab Emirates	ARE	Agricultural raw materials exports (% of merchandise exports)	TX.VAL.AGRI.ZS.UN																			0.177923	0.179253				0.130727								0.400769	0.472879	0.239384						0.0758723	0.0350728	0.0645238	0.0767493	0.0554471	0.0438725	0.0446473
United Arab Emirates	ARE	Agricultural raw materials imports (% of merchandise imports)	TM.VAL.AGRI.ZS.UN																			0.965694	0.733512	1.37454	0.925815	0.772242	0.904132								0.262263	0.285241	0.218208						0.589868	0.762243	0.73143	0.539355	0.504155	0.542847	0.532458
United Arab Emirates	ARE	Rural population (% of total population)	SP.RUR.TOTL.ZS	26.5	25.617	24.752	23.907	23.081	22.277	21.492	20.728	20.2	20.2	20.2	20.2	20.2	20.2	20.2	20.2	20.097	19.894	19.691	19.49	19.29	19.317	19.534	19.753	19.974	20.196	20.376	20.518	20.661	20.804	20.949	21.094	21.24	21.386	21.533	21.681	21.507	21.062	20.622	20.19	19.764	19.345	18.933	18.528	18.129	17.738
United Arab Emirates	ARE	Rural population growth (annual %)	SP.RUR.TOTL.ZG		2.12113	2.01196	1.84182	1.63568	1.46482	1.30355	1.13818	8.38473	17.0395	16.295	14.4761	13.0059	11.8083	10.8109	9.94503	11.7331	13.04	12.0038	11.0351	9.96512	8.29226	7.08657	6.91323	6.67252	6.40479	7.15029	7.74004	7.30946	6.91579	6.56379	6.22926	5.9204	5.62011	5.33136	5.0931	4.73803	4.4312	4.06685	3.74749	3.44788	3.1743	2.91207	2.66704	2.4324	4.77548
United Arab Emirates	ARE	Rural population	SP.RUR.TOTL	35358	36116	36850	37535	38154	38717	39225	39674	43144	51159	60213	69592	79258	89192	99375	109766	123431	140623	158558	177057	195610	212522	228129	244458	261326	278611	299262	323345	347865	372774	398063	423648	449487	475472	501509	527713	553318	578388	602395	625398	647337	668215	687960	706555	723952	759363
United Arab Emirates	ARE	Employment in agriculture (% of total employment) (modeled ILO estimate)	SL.AGR.EMPL.ZS																																8.46	8.37	8.24	8.13	8	7.99	7.96	7.92	7.92	7.9	7.25	6.67	6.11	5.63	5.19
United Arab Emirates	ARE	Employment in agriculture, male (% of male employment) (modeled ILO estimate)	SL.AGR.EMPL.MA.ZS																																9.5	9.41	9.29	9.18	9.03	9.04	9.02	8.98	8.98	8.96	8.24	7.59	6.96	6.39	5.86
United Arab Emirates	ARE	Employment in agriculture, female (% of female employment) (modeled ILO estimate)	SL.AGR.EMPL.FE.ZS																																0.07	0.07	0.06	0.06	0.06	0.06	0.06	0.06	0.06	0.06	0.05	0.05	0.04	0.04	0.04
United Arab Emirates	ARE	Agriculture, forestry, and fishing, value added (% of GDP)	NV.AGR.TOTL.ZS																0.540188	0.545088	0.485157	0.629067	0.547223	0.490602	0.548307	0.640366	0.730601	0.842472	0.925827	1.18452	1.14323	1.19774	1.19303	1.05843	1.29777	1.37862	1.4809	1.83043	1.78707	1.79243	2.00402	2.18089	2.33325	2.26265	2.2382	2.20332	1.92768	1.66536	1.39541
United Arab Emirates	ARE	Agriculture, forestry, and fishing, value added (current US$)	NV.AGR.TOTL.CD																7.95193e+07	1.04728e+08	1.20667e+08	1.49566e+08	1.70873e+08	2.13897e+08	2.70499e+08	2.98556e+08	3.12721e+08	3.5222e+08	3.75919e+08	4.0207e+08	4.15963e+08	4.34487e+08	4.94688e+08	5.36639e+08	6.69028e+08	7.47753e+08	8.23754e+08	1.08554e+09	1.17488e+09	1.31871e+09	1.57995e+09	1.65037e+09	1.97032e+09	2.36079e+09	2.31232e+09	2.41961e+09	2.397e+09	2.46181e+09	2.52035e+09
United Arab Emirates	ARE	Annual freshwater withdrawals, agriculture (% of total freshwater withdrawal)	ER.H2O.FWAG.ZS																					80	78.1072	76.5016	75.1226	73.9254	72.8762	71.9491	71.1241	70.3851	69.7194	69.1165	68.568	68.0669	67.6072	67.184	66.7932	69.7859	72.3859	74.6657	76.6809	78.4753	80.0831	81.5324	82.8453	82.8434	82.8414
United Arab Emirates	ARE	Rural population living in areas where elevation is below 5 meters (% of total population)	EN.POP.EL5M.RU.ZS																															3.75539										2.55758
United Arab Emirates	ARE	Agricultural nitrous oxide emissions (% of total)	EN.ATM.NOXE.AG.ZS											35.5795	32.3372	31.3663	28.645	28.3906	23.4092	14.8223	16.4222	17.6885	23.38	20.7453	21.7691	21.8761	22.6511	14.5443	15.6334	14.5116	15.2431	15.6322	18.1355	14.7436	16.1677	17.4157	17.6471	18.6869	17.3913	16.0305	14.726	13.9319	13.2394	12.4675	12.4682	13.7592	14.1827	13.948	14.3187
United Arab Emirates	ARE	Agricultural nitrous oxide emissions (thousand metric tons of CO2 equivalent)	EN.ATM.NOXE.AG.KT.CE																															230	270	310	330	370	400	420	430	450	470	480	490	560	590	590	620
United Arab Emirates	ARE	Agricultural methane emissions (% of total)	EN.ATM.METH.AG.ZS											1.21989	1.0162	0.928165	0.800697	0.726258	0.609301	0.3261	0.422949	0.450714	0.654558	0.746094	0.982156	1.1577	1.3054	1.13787	1.25981	1.55088	1.73205	1.9649	1.8803	2.65184	2.74542	2.83401	2.99685	3.14417	2.90737	2.83988	2.73224	2.64207	2.61109	2.54453	2.48351	2.39542	2.35411	2.1961	2.34172
United Arab Emirates	ARE	Agricultural methane emissions (thousand metric tons of CO2 equivalent)	EN.ATM.METH.AG.KT.CE																															310	330	350	380	410	430	470	500	530	570	600	640	670	710	710	810
United Arab Emirates	ARE	Access to electricity, rural (% of rural population)	EG.ELC.ACCS.RU.ZS																															100	100	100	100	100	100	100	100	100	100	100	100	100	100	100	100
United Arab Emirates	ARE	Cereal yield (kg per hectare)	AG.YLD.CREL.KG																		1166.7	1466.7	2242.9	2409.6	2018.7	2000	1417.8	1613.4	1340.2	1185.7	1106.3	808.3	1924.7	2216.5	3494.1	4368.3	4164.7	6414.5	6474	6502.1	15894	17746.3	17165.8	17504.7	17476.9	18064.6	20927.8	20373.6	20215.2
United Arab Emirates	ARE	Surface area (sq. km)	AG.SRF.TOTL.K2		98647.9	98647.9	98647.9	98647.9	98647.9	98647.9	98647.9	98647.9	98647.9	98647.9	98647.9	98647.9	98647.9	98647.9	98647.9	98647.9	98647.9	98647.9	98647.9	98647.9	98647.9	98647.9	98647.9	98647.9	98647.9	98647.9	98647.9	98647.9	98647.9	98647.9	98647.9	98647.9	98647.9	98647.9	98647.9	98647.9	98647.9	98647.9	98647.9	98647.9	98647.9	98647.9	98647.9	98647.9	98647.9
United Arab Emirates	ARE	Livestock production index (2014-2016 = 100)	AG.PRD.LVSK.XD		7.17	7.18	7.37	7.61	7.81	8.01	8.12	8.54	8.88	9.29	9.72	9.6	10.47	9.98	9.07	6.65	7.83	9.19	9.56	11.13	12.15	13.7	16.12	16.93	17.94	19.46	20.45	21.49	22.59	24.31	25.65	27.15	28.78	32.66	33.85	38.42	39.63	40.5	37.55	44.86	46.69	52.48	50.05	51.59	57.64
United Arab Emirates	ARE	Food production index (2014-2016 = 100)	AG.PRD.FOOD.XD		4.64	4.71	4.86	5.05	5.16	5.31	5.46	5.69	6.02	6.45	6.79	6.6	7.45	8.53	8.37	7.69	9.18	11.93	13.56	15.99	17.59	22.21	25.36	23.97	24.83	25.92	25.81	32	35.96	37.51	45.08	56.07	59.48	63.69	72.47	78.8	94.88	96.74	146.35	187.19	123.4	121.2	112.49	121.1	122.99
United Arab Emirates	ARE	Crop production index (2014-2016 = 100)	AG.PRD.CROP.XD		1.64	1.76	1.89	2.01	2.02	2.59	2.78	3.03	3.49	4.03	4.5	4	4.72	7.62	8.29	9.63	11.41	15.92	18.97	22.4	25.07	32.92	37.39	32.75	33.28	33.84	32.38	44.66	52.11	53.5	68.43	90.57	96.08	100.67	118.42	126.86	160.53	163.52	275.44	355.97	214.47	202.8	186.66	203.61	200.53
United Arab Emirates	ARE	Cereal production (metric tons)	AG.PRD.CREL.MT																		14	242	785	906	757	1780	1276	1536	1300	1175	874	544	1201	2877	6013.62	6779.49	4492.44	4952	4972	4701	4498	4308.68	4046.85	4037.21	3642.89	3133.91	2372.56	2210.4	2156.96
United Arab Emirates	ARE	Agricultural machinery, tractors per 100 sq. km of arable land	AG.LND.TRAC.ZS		244	248	252	256	260	220	223.333	226.667	230	200	202.857	205.714	182.5	164.444	136.364	138.182	128.333	130	131.667	100	85.2632	91.1111	72.1739	70	65.3846	59.3103	60	60.6897	61.3793	51.4286	52.2857	45.7895	41.5	44.0476	63.0233	61.5217	60.4444	76.3889	63.9535	63.3333
United Arab Emirates	ARE	Rural land area (sq. km)	AG.LND.TOTL.RU.K2																															78435.6										78110.1
United Arab Emirates	ARE	Land area (sq. km)	AG.LND.TOTL.K2		71020	71020	71020	71020	71020	71020	71020	71020	71020	71020	71020	71020	71020	71020	71020	71020	71020	71020	71020	71020	71020	71020	71020	71020	71020	71020	71020	71020	71020	71020	71020	71020	71020	71020	71020	71020	71020	71020	71020	71020	71020	71020	71020	71020	71020
United Arab Emirates	ARE	Average precipitation in depth (mm per year)	AG.LND.PRCP.MM		78	78	78	78	78	78	78	78	78	78	78	78	78	78	78	78	78	78	78	78	78	78	78	78	78	78	78	78	78	78	78	78	78	78	78	78	78	78	78	78	78	78	78	78	78
United Arab Emirates	ARE	Agricultural irrigated land (% of total agricultural land)	AG.LND.IRIG.AG.ZS
United Arab Emirates	ARE	Forest area (% of land area)	AG.LND.FRST.ZS																															3.44973	3.54045	3.63117	3.7219	3.81262	3.90334	3.99406	4.08478	4.1755	4.26622	4.35694	4.36802	4.3791	4.39019	4.40127	4.41235
United Arab Emirates	ARE	Forest area (sq. km)	AG.LND.FRST.K2																															2450	2514.43	2578.86	2643.29	2707.72	2772.15	2836.58	2901.01	2965.44	3029.87	3094.3	3102.17	3110.04	3117.91	3125.78	3133.65
United Arab Emirates	ARE	Rural land area where elevation is below 5 meters (% of total land area)	AG.LND.EL5M.RU.ZS																															3.65373										3.59346
United Arab Emirates	ARE	Rural land area where elevation is below 5 meters (sq. km)	AG.LND.EL5M.RU.K2																															2904.59										2856.67
United Arab Emirates	ARE	Permanent cropland (% of land area)	AG.LND.CROP.ZS		0.0422416	0.0422416	0.0422416	0.0422416	0.0563222	0.0563222	0.0563222	0.0563222	0.0563222	0.0704027	0.0704027	0.0704027	0.0704027	0.0704027	0.0563222	0.0704027	0.0704027	0.0844832	0.0985638	0.0985638	0.112644	0.126725	0.126725	0.112644	0.126725	0.126725	0.126725	0.140805	0.140805	0.281611	0.352014	0.436497	0.492819	0.563222	0.563222	0.577302	0.704027	0.872994	2.43593	2.63306	2.68938	2.68938	2.6753	2.68938	2.66122
United Arab Emirates	ARE	Land under cereal production (hectares)	AG.LND.CREL.HA																		12	165	350	376	375	890	900	952	970	991	790	673	624	1298	1721	1552	1079	772	768	723	283	243	236	231	208	173	113	108	107
United Arab Emirates	ARE	Arable land (% of land area)	AG.LND.ARBL.ZS		0.0704027	0.0704027	0.0704027	0.0704027	0.0704027	0.0844832	0.0844832	0.0844832	0.0844832	0.0985638	0.0985638	0.0985638	0.112644	0.126725	0.154886	0.154886	0.168966	0.168966	0.168966	0.225289	0.26753	0.25345	0.323852	0.337933	0.366094	0.408336	0.408336	0.408336	0.408336	0.492819	0.492819	0.535061	0.563222	0.591383	0.605463	0.647705	0.633624	0.506899	0.605463	0.844832	0.999718	1.05604	0.901155	0.887074	0.957477
United Arab Emirates	ARE	Arable land (hectares per person)	AG.LND.ARBL.HA.PC		0.035465	0.0335848	0.0318459	0.0302471	0.0287692	0.0328751	0.0313473	0.0280923	0.023691	0.0234833	0.0203185	0.0178404	0.0181182	0.0182944	0.0202431	0.0179101	0.0169765	0.0149026	0.0132093	0.0157783	0.0172699	0.0154129	0.0185848	0.018344	0.0188469	0.0197454	0.0184021	0.0172242	0.0161845	0.0184196	0.017427	0.0179565	0.0179914	0.0180333	0.0176665	0.0178798	0.0163868	0.012324	0.0138819	0.0183187	0.0205547	0.0206404	0.0167827	0.0157763	0.0158842
United Arab Emirates	ARE	Arable land (hectares)	AG.LND.ARBL.HA		5000	5000	5000	5000	5000	6000	6000	6000	6000	7000	7000	7000	8000	9000	11000	11000	12000	12000	12000	16000	19000	18000	23000	24000	26000	29000	29000	29000	29000	35000	35000	38000	40000	42000	43000	46000	45000	36000	43000	60000	71000	75000	64000	63000	68000
United Arab Emirates	ARE	Agricultural land (% of land area)	AG.LND.AGRI.ZS		2.92875	2.92875	2.92875	2.92875	2.94283	2.95691	2.95691	2.95691	2.95691	2.98507	2.98507	2.98507	2.99916	3.01324	3.02732	3.0414	3.05548	3.06956	3.08364	3.13996	3.19628	3.19628	3.26669	3.26669	3.30893	3.35117	3.35117	3.36525	3.36525	4.01295	4.36497	4.7733	4.99859	5.23796	5.39285	5.44917	5.56181	5.60406	7.26556	7.70206	7.91326	7.96959	7.80062	7.80062	7.84286
United Arab Emirates	ARE	Agricultural land (sq. km)	AG.LND.AGRI.K2		2080	2080	2080	2080	2090	2100	2100	2100	2100	2120	2120	2120	2130	2140	2150	2160	2170	2180	2190	2230	2270	2270	2320	2320	2350	2380	2380	2390	2390	2850	3100	3390	3550	3720	3830	3870	3950	3980	5160	5470	5620	5660	5540	5540	5570
United Arab Emirates	ARE	Fertilizer consumption (kilograms per hectare of arable land)	AG.CON.FERT.ZS													79.5714	66.25	79.8889	81.8182	100	75	126.167	291.667	190.875	192.368	211.611	199.783	113.958	143.346	49.6552	107.586	186.207	417.931	357.143	499.143	586.842	692.5	700	744.186	700	717.778	983.333	841.86	585	492.958	644.8	755.625	767.619	667.059
United Arab Emirates	ARE	Fertilizer consumption (% of fertilizer production)	AG.CON.FERT.PT.ZS																								51.0556	1.73189	2.23817	0.680529	1.27974	2.21493	4.54965	5.47477	7.34524	9.59966	10.6662	12.7826	10.8992	12.4613	10.781	13.6732	13.3157	14.4207	12.6399	13.3128	12.4421	12.7377	9.62036
United Arab Emirates	ARE	Agricultural machinery, tractors	AG.AGR.TRAC.NO		122	124	126	128	130	132	134	136	138	140	142	144	146	148	150	152	154	156	158	160	162	164	166	168	170	172	174	176	178	180	183	174	166	185	271	283	272	275	275	380
Argentina	ARG	Agricultural raw materials exports (% of merchandise exports)	TX.VAL.AGRI.ZS.UN			23.0882	20.4593	14.5168	11.8245	14.7022	14.0403	13.5535	11.5868	10.8775	7.13552	7.13728	7.09249	4.25219	5.92382	6.07003	6.54957	7.00076	4.82887	6.23054	4.96042	4.48245	3.09286	3.65364	3.51886	2.97098	3.53894					2.77488	2.13554	3.35319	4.34971	3.8716	2.88548	2.14341	2.12353	1.75759	1.61216	1.55019	1.51675	1.62931	1.36229
Argentina	ARG	Agricultural raw materials imports (% of merchandise imports)	TM.VAL.AGRI.ZS.UN			6.14695	7.56827	10.813	12.6012	11.4191	9.6259	10.9644	9.74049	8.81446	8.68461	7.22629	7.20101	7.61088	6.53783	5.25571	4.16724	4.48965	4.68858	3.71065	3.40746	4.76315	5.30462	5.40075	3.47425	4.75142	4.2185					1.90621	1.92214	1.61564	2.03375	1.91341	1.54574	1.49816	1.506	1.48777	1.51469	2.40842	2.4926	1.79504	1.50907
Argentina	ARG	Rural population (% of total population)	SP.RUR.TOTL.ZS	26.389	25.783	25.233	24.691	24.156	23.631	23.112	22.602	22.099	21.606	21.12	20.679	20.257	19.842	19.433	19.031	18.634	18.245	17.861	17.484	17.113	16.687	16.241	15.806	15.379	14.962	14.555	14.157	13.767	13.387	13.016	12.672	12.458	12.248	12.04	11.836	11.634	11.436	11.241	11.048	10.858	10.671	10.49	10.314	10.14	9.969
Argentina	ARG	Rural population growth (annual %)	SP.RUR.TOTL.ZG		-0.710157	-0.526996	-0.549729	-0.591072	-0.619796	-0.648611	-0.664024	-0.69855	-0.714585	-0.707752	-0.526585	-0.467016	-0.426697	-0.38211	-0.431084	-0.518177	-0.511561	-0.521678	-0.532686	-0.559849	-0.94025	-1.13581	-1.15616	-1.2015	-1.23553	-1.24658	-1.26157	-1.28539	-1.31137	-1.35408	-1.25439	-0.315742	-0.342077	-0.36579	-0.391306	-0.460998	-0.518294	-0.561669	-0.579781	-0.601445	-0.638083	-0.637198	-0.659647	-0.686085	-0.667304
Argentina	ARG	Rural population	SP.RUR.TOTL	5370094	5332093	5304067	5274989	5243902	5211501	5177808	5143540	5107735	5071366	5035600	5009153	4985814	4964585	4945651	4924377	4898926	4873929	4848569	4822810	4795885	4751003	4697346	4643350	4587894	4531558	4475419	4419313	4362871	4306031	4248117	4195162	4181937	4167656	4152439	4136222	4117198	4095914	4072973	4049427	4025145	3999543	3974139	3948010	3921016	3894938
Argentina	ARG	Employment in agriculture (% of total employment) (modeled ILO estimate)	SL.AGR.EMPL.ZS																																0.34	0.4	0.45	0.45	0.62	0.76	0.8	0.76	0.74	0.67	0.83	0.98	1.4	1.5	1.28
Argentina	ARG	Employment in agriculture, male (% of male employment) (modeled ILO estimate)	SL.AGR.EMPL.MA.ZS																																0.48	0.46	0.55	0.59	0.79	1.13	1.16	1.14	1.1	0.98	1.22	1.35	1.69	1.86	1.66
Argentina	ARG	Employment in agriculture, female (% of female employment) (modeled ILO estimate)	SL.AGR.EMPL.FE.ZS																																0.14	0.32	0.3	0.24	0.37	0.22	0.26	0.23	0.24	0.24	0.3	0.47	0.98	0.97	0.73
Argentina	ARG	Agriculture, forestry, and fishing, value added (% of GDP)	NV.AGR.TOTL.ZS						12.9042	10.2788	9.98039	9.72128	9.18581	9.63756	10.8659	10.9849	11.9525	10.2308	6.58391	8.15217	8.08714	7.50443	7.79628	6.35351	6.47552	9.59616	8.65832	8.34598	7.63431	7.8004	8.09436	8.97787	9.61607	8.12368	6.71649	5.99079	5.13683	5.08267	5.35146	5.61087	5.22197	5.25272	4.45783	4.67991	4.56859	10.2066	10.3282	8.36249	7.93875
Argentina	ARG	Agriculture, forestry, and fishing, value added (current US$)	NV.AGR.TOTL.CD						3.65765e+09	2.94286e+09	2.42091e+09	2.57e+09	2.87114e+09	3.04395e+09	3.6176e+09	3.81537e+09	6.28033e+09	7.41089e+09	3.45251e+09	4.17142e+09	4.59196e+09	4.35879e+09	5.3991e+09	4.88978e+09	5.09474e+09	8.09028e+09	9.00285e+09	6.601e+09	6.75e+09	8.65333e+09	8.99333e+09	1.13307e+10	7.36945e+09	1.1483e+10	1.27425e+10	1.37062e+10	1.2161e+10	13084820500	13808477800	15269958100	15293015300	15702922200	12638962300	13300482400	12275651800	9.97434e+09	1.31774e+10	1.37695e+10	1.57772e+10
Argentina	ARG	Annual freshwater withdrawals, agriculture (% of total freshwater withdrawal)	ER.H2O.FWAG.ZS																																				75.2974	74.3206	73.3688	72.4411	71.5366	70.6544	71.0156	71.3618	71.6937	72.0123	72.3183
Argentina	ARG	Rural population living in areas where elevation is below 5 meters (% of total population)	EN.POP.EL5M.RU.ZS																															0.135622										0.114085
Argentina	ARG	Agricultural nitrous oxide emissions (% of total)	EN.ATM.NOXE.AG.ZS											81.1944	86.5781	84.354	87.0043	85.7843	84.4765	82.7449	86.5813	83.8345	83.018	82.1349	83.578	82.83	82.8451	86.6925	85.473	84.8112	81.7696	85.1013	85.0714	95.8603	95.6755	95.5956	95.3678	95.359	95.098	94.9217	94.7073	94.5734	94.5338	94.7275	94.5815	94.5099	94.8618	94.7476	94.5797
Argentina	ARG	Agricultural nitrous oxide emissions (thousand metric tons of CO2 equivalent)	EN.ATM.NOXE.AG.KT.CE																															34040	33850	34520	33980	34930	34930	35130	35420	35030	35260	37360	37180	37710	41550	41660	41200
Argentina	ARG	Agricultural methane emissions (% of total)	EN.ATM.METH.AG.ZS											82.5395	84.259	84.2363	85.3577	84.4068	84.3227	83.617	84.9682	83.1144	82.3171	81.5555	81.7606	80.7201	80.1765	80.2824	79.5921	78.4687	76.9136	76.9686	76.782	80	79.169	78.7476	77.8515	77.3771	76.4792	75.1445	74.2283	72.9456	72.8753	72.3491	72.0395	72.6628	73.9575	74.0409	73.8954
Argentina	ARG	Agricultural methane emissions (thousand metric tons of CO2 equivalent)	EN.ATM.METH.AG.KT.CE																															84680	83650	84630	83270	83900	83240	80600	79840	77140	79230	79490	78840	81920	88150	89160	89140
Argentina	ARG	Access to electricity, rural (% of rural population)	EG.ELC.ACCS.RU.ZS																															78.8946	79.2543	79.7786	80.3337	80.9359	81.6081	82.3699	83.2471	84.2638	85.4319	90.1027	86.0806	91.3669	91.8974	92.3016	92.5335
Argentina	ARG	Cereal yield (kg per hectare)	AG.YLD.CREL.KG		1410.7	1604.9	1511.2	1695.4	1403.2	1557	1606.4	1313.3	1554.7	1775.3	1783.5	1609.5	2041.4	2046.2	1955.9	1907.2	2134.9	2424.3	2252.2	1874.1	2425	2442.8	2330.1	2581.5	2439.5	2582.2	2382.6	2527.9	2129.4	2250.8	2433.1	2928.6	3054.5	2759.8	2900.2	2715.1	3010.7	3812	3335.6	3461.8	3398.6	3275.7	3308.7	3658.8	4075.8
Argentina	ARG	Surface area (sq. km)	AG.SRF.TOTL.K2		2780400	2780400	2780400	2780400	2780400	2780400	2780400	2780400	2780400	2780400	2780400	2780400	2780400	2780400	2780400	2780400	2780400	2780400	2780400	2780400	2780400	2780400	2780400	2780400	2780400	2780400	2780400	2780400	2780400	2780400	2780400	2780400	2780400	2780400	2780400	2780400	2780400	2780400	2780400	2780400	2780400	2780400	2780400	2780400	2780400
Argentina	ARG	Livestock production index (2014-2016 = 100)	AG.PRD.LVSK.XD		59.2	63.44	68.47	57.65	57.91	65.36	69.08	69.87	76.01	70.36	59.64	63.57	61.96	62.23	68.18	75.59	76.8	82.22	79.53	75.97	77.87	70.66	68.6	70.77	76.12	79.14	72.96	70.56	72.48	79.52	78.05	76.42	80.16	82.07	82.06	81.65	82.58	79.71	87.27	86.46	80.94	76.77	79.31	87.04	94.47
Argentina	ARG	Food production index (2014-2016 = 100)	AG.PRD.FOOD.XD		31.45	33.23	36.24	33.68	31.96	35.57	38.99	36.97	39.85	38.91	36.35	36.22	37.72	39.88	40.77	45.09	44.81	48.13	48.55	44.61	48.21	49.11	47.79	49.11	50.1	51.44	48.66	49.62	46.13	51.23	52.76	52.99	53.05	55.74	59.08	57.22	62.07	66.86	68.54	69.17	69.38	69.01	71.64	73.2	83.23
Argentina	ARG	Crop production index (2014-2016 = 100)	AG.PRD.CROP.XD		19.85	20.25	22.5	23.92	21.47	22.82	25.75	22.22	23.55	25.45	26.6	24.18	27.31	30.48	29.2	31.53	31.08	33.52	34.91	30.98	34.61	40.02	38.88	40.27	38.57	38.74	37.81	41.4	34.94	39.53	42.07	42.79	40.42	43.58	49.26	47.15	53.27	61.56	59.56	60.46	63.57	64.78	67.31	66.15	77.3
Argentina	ARG	Cereal production (metric tons)	AG.PRD.CREL.MT		14512100	13961600	17331100	20821300	13843800	17317600	19575100	16296600	18477000	19922000	21975800	18834100	23861300	23608900	23040800	24891700	22506800	27700200	25071000	18652400	30014200	34328400	31687000	31849300	28074800	26130800	22947900	22336300	18133270	19142700	22838060	25622020	25568081	23789591	26281514	24089764	36698490	40418872	31936418	37983923	36655385	35057269	32473165	34193141	41947408
Argentina	ARG	Agricultural machinery, tractors per 100 sq. km of arable land	AG.LND.TRAC.ZS		64.5265	67.7789	71.4286	75	75.7539	74.0466	73.8552	71.2758	67.5754	64.75	65.7692	67.1769	69.2308	69.2308	69.2308	69.2308	69.2308	66.5385	65.9231	64.1154	81.9231	75.4444	74.7407	75.4444	75.5556	83.3333	91.4179	101.56	100.529	99.5296	98.5195	97.5173	96.5043	95.4886	94.4844	93.4882	92.4963	91.5223	90.5492	89.5803	88.6254	87.6893
Argentina	ARG	Rural land area (sq. km)	AG.LND.TOTL.RU.K2																															2.73825e+06										2.73679e+06
Argentina	ARG	Land area (sq. km)	AG.LND.TOTL.K2		2736690	2736690	2736690	2736690	2736690	2736690	2736690	2736690	2736690	2736690	2736690	2736690	2736690	2736690	2736690	2736690	2736690	2736690	2736690	2736690	2736690	2736690	2736690	2736690	2736690	2736690	2736690	2736690	2736690	2736690	2736690	2736690	2736690	2736690	2736690	2736690	2736690	2736690	2736690	2736690	2736690	2736690	2736690	2736690	2736690
Argentina	ARG	Average precipitation in depth (mm per year)	AG.LND.PRCP.MM			591	591	591	591	591	591	591	591	591	591	591	591	591	591	591	591	591	591	591	591	591	591	591	591	591	591	591	591	591	591	591	591	591	591	591	591	591	591	591	591	591	591	591	591
Argentina	ARG	Agricultural irrigated land (% of total agricultural land)	AG.LND.IRIG.AG.ZS																																											1.05353
Argentina	ARG	Forest area (% of land area)	AG.LND.FRST.ZS																															12.8637	12.797	12.7303	12.6635	12.5968	12.5301	12.4634	12.3967	12.3299	12.2632	12.1965	12.0809	11.9653	11.8496	11.734	11.6184
Argentina	ARG	Forest area (sq. km)	AG.LND.FRST.K2																															352040	350214	348388	346562	344736	342910	341084	339258	337432	335606	333780	330616	327452	324288	321124	317960
Argentina	ARG	Rural land area where elevation is below 5 meters (% of total land area)	AG.LND.EL5M.RU.ZS																															0.615986										0.613603
Argentina	ARG	Rural land area where elevation is below 5 meters (sq. km)	AG.LND.EL5M.RU.K2																															16920										16854.6
Argentina	ARG	Permanent cropland (% of land area)	AG.LND.CROP.ZS		0.319729	0.321922	0.323749	0.325941	0.327768	0.329961	0.331788	0.33398	0.335807	0.338	0.340192	0.342019	0.344211	0.346038	0.348231	0.350058	0.35225	0.354077	0.35627	0.358462	0.360289	0.362482	0.364674	0.366501	0.368328	0.370521	0.372348	0.37454	0.372713	0.372713	0.372713	0.372713	0.372713	0.372713	0.372713	0.372713	0.370886	0.370886	0.365405	0.365405	0.365405	0.365405	0.365405	0.365405	0.365405
Argentina	ARG	Land under cereal production (hectares)	AG.LND.CREL.HA		10287500	8699220	11468110	12281330	9866080	11122075	12185670	12408430	11884800	11221810	12321590	11702050	11688950	11538000	11780050	13051770	10542300	11425900	11131900	9952900	12377000	14052800	13599000	12337485	11508250	10119555	9631373	8835955	8515784	8504919	9386545	8748790	8370535	8619890	9061870	8872500	12189268	10603135	9574275	10972298	10785378	10702110	9814395	9345371	10291886
Argentina	ARG	Arable land (% of land area)	AG.LND.ARBL.ZS		6.79544	7.00847	7.16194	7.3081	7.47655	7.89567	8.16351	8.71527	8.76131	8.80735	8.8534	8.89944	8.94548	8.99152	9.03756	9.0836	9.12964	9.17568	9.22172	9.26777	9.31381	9.35985	9.40589	9.45193	9.49797	9.54401	9.59005	9.63463	9.67227	9.71064	9.749	9.78737	9.82574	9.8652	9.9043	9.9434	9.98286	10.0212	10.0603	10.0998	10.1385	10.1809	10.8994	11.6178	12.3476
Argentina	ARG	Arable land (hectares per person)	AG.LND.ARBL.HA.PC		0.899246	0.912449	0.91743	0.921299	0.927782	0.964509	0.981719	1.03193	1.02151	1.01091	1.00023	0.989526	0.978434	0.966886	0.955844	0.945559	0.935285	0.925031	0.91491	0.90502	0.895253	0.885635	0.876226	0.867083	0.85822	0.849445	0.840743	0.832008	0.822925	0.814243	0.805902	0.797926	0.790249	0.782807	0.775623	0.768932	0.762788	0.756903	0.751152	0.745601	0.740278	0.735436	0.779248	0.822224	0.864888
Argentina	ARG	Arable land (hectares)	AG.LND.ARBL.HA		18597000	19180000	19600000	20000000	20461000	21608000	22341000	23851000	23977000	24103000	24229000	24355000	24481000	24607000	24733000	24859000	24985000	25111000	25237000	25363000	25489000	25615000	25741000	25867000	25993000	26119000	26245000	26367000	26470000	26575000	26680000	26785000	26890000	26998000	27105000	27212000	27320000	27425000	27532000	27640000	27746000	27862000	29828200	31794400	33791600
Argentina	ARG	Agricultural land (% of land area)	AG.LND.AGRI.ZS		50.3634	49.8537	49.284	48.7074	48.1531	47.849	47.3941	47.2231	46.546	46.5464	46.5464	46.5464	46.5464	46.5464	46.5464	46.5464	46.5464	46.5464	46.5464	46.5464	46.5464	46.5467	46.5471	46.5467	46.5467	46.5467	46.5467	46.5453	46.5782	46.6129	46.6476	46.6823	46.717	46.7528	46.7883	46.8237	46.8577	46.8924	46.9224	46.9582	46.9933	47.0313	47.175	47.3187	47.4737
Argentina	ARG	Agricultural land (sq. km)	AG.LND.AGRI.K2		1378290	1364340	1348750	1332970	1317800	1309480	1297030	1292350	1273820	1273830	1273830	1273830	1273830	1273830	1273830	1273830	1273830	1273830	1273830	1273830	1273830	1273840	1273850	1273840	1273840	1273840	1273840	1273800	1274700	1275650	1276600	1277550	1278500	1279480	1280450	1281420	1282350	1283300	1284120	1285100	1286060	1287100	1291033	1294966	1299209
Argentina	ARG	Fertilizer consumption (kilograms per hectare of arable land)	AG.CON.FERT.ZS		0.873313	0.662722	1.07551	1.475	1.97938	2.4328	3.06432	2.83703	3.31793	3.611	3.18214	3.53931	3.40031	3.05198	2.43804	3.14691	2.97398	4.26407	5.15442	4.55656	3.78497	4.16553	4.60355	6.1275	6.25553	5.78675	6.39741	6.16301	5.78391	6.22766	6.27061	9.26638	10.9297	17.1124	19.3581	31.4273	29.634	28.2771	29.9106	31.2223	31.0672	30.2339	40.2408	43.8564	35.4391
Argentina	ARG	Fertilizer consumption (% of fertilizer production)	AG.CON.FERT.PT.ZS		523.903	211.85	421.6	590	810	1413.88	604.183	265.847	381.627	246.603	176.632	200.465	247.917	250.333	245.122	271.628	264.243	370.463	494.233	373.559	382.64	227.021	236.527	301.331	312.692	420.043	383.333	318.004	309.293	315.238	397.104	759.3	537.904	708.741	900	1059.73	833.78	786.511	688.545	587.063	198.936	160.851	197.584	222.145	208.363
Argentina	ARG	Agricultural machinery, tractors	AG.AGR.TRAC.NO		120000	130000	140000	150000	155000	160000	165000	170000	175000	168350	171000	174660	180000	180000	180000	180000	180000	173000	171400	166700	213000	203700	201800	203700	204000	225000	245000	267782	266100	264500	262850	261200	259500	257800	256100	254400	252700	251000	249300	247600	245900	244320
Armenia	ARM	Agricultural raw materials exports (% of merchandise exports)	TX.VAL.AGRI.ZS.UN																																						4.61039		3.73244	4.89827	6.81614	1.46451	0.840333	1.60509	0.94292
Armenia	ARM	Agricultural raw materials imports (% of merchandise imports)	TM.VAL.AGRI.ZS.UN																																						0.449664		1.24607	0.932048	1.04217	1.09904	0.990768	0.951038	0.806138
Armenia	ARM	Rural population (% of total population)	SP.RUR.TOTL.ZS	48.725	47.853	46.981	46.111	45.242	44.378	43.517	42.659	41.805	40.958	40.136	39.343	38.555	37.775	37	36.389	35.781	35.179	34.581	34.161	33.95	33.741	33.533	33.325	33.117	32.91	32.704	32.499	32.294	32.31	32.579	32.85	33.122	33.394	33.668	33.943	34.219	34.496	34.774	35.053	35.334	35.615	35.764	35.863	35.962	36.062
Armenia	ARM	Rural population growth (annual %)	SP.RUR.TOTL.ZG		1.67166	1.54288	1.35369	1.13179	0.933306	0.754039	0.610189	0.511799	0.401587	0.28856	0.211044	0.157624	0.152486	0.148152	0.591007	0.602975	0.664755	0.70749	0.695998	0.601973	0.421799	0.453375	0.504439	0.412617	0.249131	0.165283	0.0953482	-0.172115	2.43694	3.92308	2.53154	-0.3733	-2.51601	-1.63162	-0.70769	0.0884477	-0.0303009	-0.145342	-0.271829	-0.378359	-0.331122	-0.483303	-0.399994	-0.321387	-0.327519
Armenia	ARM	Rural population	SP.RUR.TOTL	927796	943436	958105	971163	982217	991427	998931	1005045	1010202	1014267	1017198	1019347	1020955	1022513	1024029	1030099	1036329	1043241	1050648	1057986	1064374	1068873	1073730	1079160	1083622	1086325	1088122	1089160	1087287	1114109	1158685	1188392	1183964	1154547	1135862	1127852	1128850	1128508	1126869	1123810	1119566	1115865	1110485	1106052	1102503	1098898
Armenia	ARM	Employment in agriculture (% of total employment) (modeled ILO estimate)	SL.AGR.EMPL.ZS																																43.78	44.36	44.64	44.69	44.53	44.33	44.13	43.76	43.37	42.91	42.15	41.26	40.22	39.41	38.52
Armenia	ARM	Employment in agriculture, male (% of male employment) (modeled ILO estimate)	SL.AGR.EMPL.MA.ZS																																40.16	41.28	41.85	41.64	41.27	40.97	40.69	39.97	39.49	38.81	37.78	36.52	35.12	34.05	32.79
Armenia	ARM	Employment in agriculture, female (% of female employment) (modeled ILO estimate)	SL.AGR.EMPL.FE.ZS																																48.52	48.34	48.29	48.59	48.75	48.8	48.73	48.55	48.23	47.94	47.46	46.97	46.31	45.74	45.24
Armenia	ARM	Agriculture, forestry, and fishing, value added (% of GDP)	NV.AGR.TOTL.ZS
Armenia	ARM	Agriculture, forestry, and fishing, value added (current US$)	NV.AGR.TOTL.CD
Armenia	ARM	Annual freshwater withdrawals, agriculture (% of total freshwater withdrawal)	ER.H2O.FWAG.ZS																																				66.3248	66.2756	66.2199	66.1564	66.0833	65.9982	65.8928	65.7667	65.7522	65.758	65.7558
Armenia	ARM	Rural population living in areas where elevation is below 5 meters (% of total population)	EN.POP.EL5M.RU.ZS																															0										0
Armenia	ARM	Agricultural nitrous oxide emissions (% of total)	EN.ATM.NOXE.AG.ZS											81.0138	81.8081	81.3646	81.4341	81.149	79.846	79.1174	79.3237	79.1748	78.8513	78.8006	78.524	78.6776	79.4883	79.7444	79.9184	79.6858	79.7292	79.0612	78.445	87.5	86.747	86.6667	84.6154	84.4828	84.2105	85.9649	85.7143	87.037	86.5385	86.7925	87.037	87.3016	88.5246	89.3939	87.5
Armenia	ARM	Agricultural nitrous oxide emissions (thousand metric tons of CO2 equivalent)	EN.ATM.NOXE.AG.KT.CE																															770	720	650	550	490	480	490	480	470	450	460	470	550	540	590	560
Armenia	ARM	Agricultural methane emissions (% of total)	EN.ATM.METH.AG.ZS											73.619	73.4584	72.7504	71.8806	71.3543	71.1725	71.0905	71.7035	73.4268	74.9787	76.4272	77.2678	77.8469	77.8326	77.7667	77.6746	77.228	77.39	50.0946	47.2316	22.5627	23.3918	22.3975	21.4286	22.3827	23.3716	24.7967	26.5217	26.6667	28.7179	31.1475	31.383	31.6062	32.3232	32.8431	32.3671
Armenia	ARM	Agricultural methane emissions (thousand metric tons of CO2 equivalent)	EN.ATM.METH.AG.KT.CE																															810	800	710	630	620	610	610	610	560	560	570	590	610	640	670	670
Armenia	ARM	Access to electricity, rural (% of rural population)	EG.ELC.ACCS.RU.ZS																																									98.534	100	95.6985	99.072	99.0925	99.6227
Armenia	ARM	Cereal yield (kg per hectare)	AG.YLD.CREL.KG																																	1842.8	1688.9	1439.9	1859	1877.2	1365.8	1768.4	1776.5	1383	1878.7	2204.7	1567.1	2280.8	1938.7
Armenia	ARM	Surface area (sq. km)	AG.SRF.TOTL.K2		29740	29740	29740	29740	29740	29740	29740	29740	29740	29740	29740	29740	29740	29740	29740	29740	29740	29740	29740	29740	29740	29740	29740	29740	29740	29740	29740	29740	29740	29740	29740	29740	29740	29740	29740	29740	29740	29740	29740	29740	29740	29740	29740	29740	29740
Armenia	ARM	Livestock production index (2014-2016 = 100)	AG.PRD.LVSK.XD																																	58.46	51.8	51.7	53.26	53.82	53.82	56.02	55.7	57.4	56.46	58.5	61.91	66.56	70.04
Armenia	ARM	Food production index (2014-2016 = 100)	AG.PRD.FOOD.XD																																	51.12	45.88	50.86	50.44	52.21	45.21	49.09	48.44	46.66	48.8	50.1	54.12	63.16	73.3
Armenia	ARM	Crop production index (2014-2016 = 100)	AG.PRD.CROP.XD																																	47.06	42.71	50.6	48.8	51.24	39.83	44.77	44.26	40.8	44.42	45.3	49.38	61.11	75.33
Armenia	ARM	Cereal production (metric tons)	AG.PRD.CREL.MT																																	299949	306410	227620	248200	312800	254180	322730	292212	216970	360144	407583	305303	451641	391829
Armenia	ARM	Agricultural machinery, tractors per 100 sq. km of arable land	AG.LND.TRAC.ZS																																	345.485	323.326	314.943	306.897	288.889	279.121	276.923	278.067	291.6	312.396	319.516	312.505	314.176	314.967
Armenia	ARM	Rural land area (sq. km)	AG.LND.TOTL.RU.K2																															27389.6										27377.1
Armenia	ARM	Land area (sq. km)	AG.LND.TOTL.K2		28470	28470	28470	28470	28470	28470	28470	28470	28470	28470	28470	28470	28470	28470	28470	28470	28470	28470	28470	28470	28470	28470	28470	28470	28470	28470	28470	28470	28470	28470	28470	28470	28470	28470	28470	28470	28470	28470	28470	28470	28470	28470	28470	28470	28470
Armenia	ARM	Average precipitation in depth (mm per year)	AG.LND.PRCP.MM																																	562	562	562	562	562	562	562	562	562	562	562	562	562	562
Armenia	ARM	Agricultural irrigated land (% of total agricultural land)	AG.LND.IRIG.AG.ZS
Armenia	ARM	Forest area (% of land area)	AG.LND.FRST.ZS																																	11.7426	11.7353	11.7279	11.7206	11.7132	11.7059	11.6986	11.6912	11.6839	11.6766	11.6693	11.662	11.6547	11.6473
Armenia	ARM	Forest area (sq. km)	AG.LND.FRST.K2																																	3343.12	3341.03	3338.94	3336.85	3334.76	3332.67	3330.58	3328.49	3326.4	3324.32	3322.24	3320.16	3318.08	3316
Armenia	ARM	Rural land area where elevation is below 5 meters (% of total land area)	AG.LND.EL5M.RU.ZS																															0										0
Armenia	ARM	Rural land area where elevation is below 5 meters (sq. km)	AG.LND.EL5M.RU.K2																															0										0
Armenia	ARM	Permanent cropland (% of land area)	AG.LND.CROP.ZS																																	2.10748	2.10748	2.28311	2.07236	1.96698	1.51036	1.33474	1.33474	1.33474	1.33474	1.26449	1.36986	1.75623	1.75623
Armenia	ARM	Land under cereal production (hectares)	AG.LND.CREL.HA																																	162767	181430	158077	133512	166633	186100	182500	164489	156883	191699	184869	194815	198015	202111
Armenia	ARM	Arable land (% of land area)	AG.LND.ARBL.ZS																																	14.8577	15.209	15.2792	15.2792	15.8061	15.9817	15.9817	15.8061	15.8061	15.9817	15.9817	15.9817	15.9817	15.9817
Armenia	ARM	Arable land (hectares per person)	AG.LND.ARBL.HA.PC																																	0.118336	0.12524	0.128938	0.130914	0.136409	0.139083	0.140408	0.140361	0.142022	0.145222	0.146536	0.147531	0.148414	0.149315
Armenia	ARM	Arable land (hectares)	AG.LND.ARBL.HA																																	423000	433000	435000	435000	450000	455000	455000	450000	450000	455000	455000	455000	455000	455000
Armenia	ARM	Agricultural land (% of land area)	AG.LND.AGRI.ZS		41.0959	41.0959	41.0959	41.0959	41.0959	41.0959	41.0959	41.0959	41.0959	41.0959	41.0959	41.0959	41.0959	41.0959	41.0959	41.0959	41.0959	41.0959	41.0959	41.0959	41.0959	41.0959	41.0959	41.0959	41.0959	41.0959	41.0959	41.0959	41.0959	41.0959	41.0959	41.0959	41.4823	42.1496	43.6951	45.8728	46.7861	46.6456	46.47	46.47	46.6456	48.8584	50.7201	52.8627	56.3751
Armenia	ARM	Agricultural land (sq. km)	AG.LND.AGRI.K2		11700	11700	11700	11700	11700	11700	11700	11700	11700	11700	11700	11700	11700	11700	11700	11700	11700	11700	11700	11700	11700	11700	11700	11700	11700	11700	11700	11700	11700	11700	11700	11700	11810	12000	12440	13060	13320	13280	13230	13230	13280	13910	14440	15050	16050
Armenia	ARM	Fertilizer consumption (kilograms per hectare of arable land)	AG.CON.FERT.ZS																																	59.1017	34.642	16.092	16.092	17.7778	17.5824	21.1429	13.6844	15.5556	10.989	34.5231	22.9978	31.6505	22.6923
Armenia	ARM	Fertilizer consumption (% of fertilizer production)	AG.CON.FERT.PT.ZS																																											523.6
Armenia	ARM	Agricultural machinery, tractors	AG.AGR.TRAC.NO																																	14614	14000	13700	13350	13000	12700	12600	12513	13122	14214	14538	14219	14295	14331
American Samoa	ASM	Agricultural raw materials exports (% of merchandise exports)	TX.VAL.AGRI.ZS.UN
American Samoa	ASM	Agricultural raw materials imports (% of merchandise imports)	TM.VAL.AGRI.ZS.UN
American Samoa	ASM	Rural population (% of total population)	SP.RUR.TOTL.ZS	33.789	33.359	32.932	32.507	32.084	31.666	31.25	30.837	30.426	30.02	29.616	29.216	28.818	28.424	28.033	27.646	27.261	26.88	26.503	26.129	25.67	24.957	24.257	23.571	22.897	22.238	21.592	20.96	20.341	19.737	19.052	18.114	17.211	16.346	15.515	14.72	13.957	13.229	12.533	11.869	11.413	11.509	11.606	11.703	11.802	11.9
American Samoa	ASM	Rural population growth (annual %)	SP.RUR.TOTL.ZG		1.3755	1.78602	1.83881	1.86065	1.88068	1.75314	1.63162	1.66962	1.69269	1.19176	0.534794	0.309617	0.271672	0.29553	0.527317	0.682597	0.617622	0.553818	0.526884	0.8207	0.684692	0.925119	0.928189	0.919652	0.92261	0.902941	0.894861	0.864846	0.857431	-0.284994	-2.62471	-2.91566	-2.99127	-3.07119	-3.14306	-3.28449	-3.40965	-3.5723	-3.70466	-2.81876	1.00308	0.579281	0.428583	0.294508	0.176289
American Samoa	ASM	Rural population	SP.RUR.TOTL	6787	6881	7005	7135	7269	7407	7538	7662	7791	7924	8019	8062	8087	8109	8133	8176	8232	8283	8329	8373	8442	8500	8579	8659	8739	8820	8900	8980	9058	9136	9110	8874	8619	8365	8112	7861	7607	7352	7094	6836	6646	6713	6752	6781	6801	6813
American Samoa	ASM	Employment in agriculture (% of total employment) (modeled ILO estimate)	SL.AGR.EMPL.ZS
American Samoa	ASM	Employment in agriculture, male (% of male employment) (modeled ILO estimate)	SL.AGR.EMPL.MA.ZS
American Samoa	ASM	Employment in agriculture, female (% of female employment) (modeled ILO estimate)	SL.AGR.EMPL.FE.ZS
American Samoa	ASM	Agriculture, forestry, and fishing, value added (% of GDP)	NV.AGR.TOTL.ZS
American Samoa	ASM	Agriculture, forestry, and fishing, value added (current US$)	NV.AGR.TOTL.CD
American Samoa	ASM	Annual freshwater withdrawals, agriculture (% of total freshwater withdrawal)	ER.H2O.FWAG.ZS
American Samoa	ASM	Rural population living in areas where elevation is below 5 meters (% of total population)	EN.POP.EL5M.RU.ZS																															6.36117										5.71363
American Samoa	ASM	Agricultural nitrous oxide emissions (% of total)	EN.ATM.NOXE.AG.ZS											93.6689	93.4109	93.2331	93.1761	93.0432	93.4414	93.4086	93.5973	93.395	93.5823	94.5667	96.315	92.5472	92.6492	92.6598	92.5898	92.5629	92.4975	92.4166	92.6029
American Samoa	ASM	Agricultural nitrous oxide emissions (thousand metric tons of CO2 equivalent)	EN.ATM.NOXE.AG.KT.CE
American Samoa	ASM	Agricultural methane emissions (% of total)	EN.ATM.METH.AG.ZS											47.3884	46.3936	45.637	45.0725	44.5063	43.9833	43.5493	43.7335	43.071	42.3143	41.9065	41.8619	42.3132	42.6235	42.7783	42.4048	41.7578	41.2656	40.5866	40.1342
American Samoa	ASM	Agricultural methane emissions (thousand metric tons of CO2 equivalent)	EN.ATM.METH.AG.KT.CE
American Samoa	ASM	Access to electricity, rural (% of rural population)	EG.ELC.ACCS.RU.ZS
American Samoa	ASM	Cereal yield (kg per hectare)	AG.YLD.CREL.KG
American Samoa	ASM	Surface area (sq. km)	AG.SRF.TOTL.K2		200	200	200	200	200	200	200	200	200	200	200	200	200	200	200	200	200	200	200	200	200	200	200	200	200	200	200	200	200	200	200	200	200	200	200	200	200	200	200	200	200	200	200	200	200
American Samoa	ASM	Livestock production index (2014-2016 = 100)	AG.PRD.LVSK.XD
American Samoa	ASM	Food production index (2014-2016 = 100)	AG.PRD.FOOD.XD
American Samoa	ASM	Crop production index (2014-2016 = 100)	AG.PRD.CROP.XD
American Samoa	ASM	Cereal production (metric tons)	AG.PRD.CREL.MT
American Samoa	ASM	Agricultural machinery, tractors per 100 sq. km of arable land	AG.LND.TRAC.ZS		30	30	50	50	60	100	100	120	120	120	120	120	120	120	120	120	120	120	120	120	110	110	110	110	110	110	110	110	110	110	110	91.6667	91.6667	91.6667	73.3333	55	55	45.8333	44	68		120	107.784
American Samoa	ASM	Rural land area (sq. km)	AG.LND.TOTL.RU.K2																															209.769										209.769
American Samoa	ASM	Land area (sq. km)	AG.LND.TOTL.K2		200	200	200	200	200	200	200	200	200	200	200	200	200	200	200	200	200	200	200	200	200	200	200	200	200	200	200	200	200	200	200	200	200	200	200	200	200	200	200	200	200	200	200	200	200
American Samoa	ASM	Average precipitation in depth (mm per year)	AG.LND.PRCP.MM
American Samoa	ASM	Agricultural irrigated land (% of total agricultural land)	AG.LND.IRIG.AG.ZS
American Samoa	ASM	Forest area (% of land area)	AG.LND.FRST.ZS																															90.35	90.18	90.01	89.84	89.67	89.5	89.33	89.16	88.99	88.82	88.65	88.5	88.35	88.2	88.05	87.9
American Samoa	ASM	Forest area (sq. km)	AG.LND.FRST.K2																															180.7	180.36	180.02	179.68	179.34	179	178.66	178.32	177.98	177.64	177.3	177	176.7	176.4	176.1	175.8
American Samoa	ASM	Rural land area where elevation is below 5 meters (% of total land area)	AG.LND.EL5M.RU.ZS																															17.7129										17.7129
American Samoa	ASM	Rural land area where elevation is below 5 meters (sq. km)	AG.LND.EL5M.RU.K2																															39.2665										39.2665
American Samoa	ASM	Permanent cropland (% of land area)	AG.LND.CROP.ZS		10	10	10	10	10	10	10	10	10	10	10	10	10	10	10	10	10	10	10	10	10	10	10	10	10	10	10	10	10	10	10	10	11.25	12.55	13.8	15.05	16.35	17.6	18.85	16.5	14.15	11.8	9.45	9.1	8.8
American Samoa	ASM	Land under cereal production (hectares)	AG.LND.CREL.HA
American Samoa	ASM	Arable land (% of land area)	AG.LND.ARBL.ZS		5	5	5	5	5	5	5	5	5	5	5	5	5	5	5	5	5	5	5	5	5	5	5	5	5	5	5	5	5	5	5.5	6	6.35	6.7	7.05	7.4	7.75	8.2	10.45	12.7	14.95	17.2	19.45	19.25	19.05
American Samoa	ASM	Arable land (hectares per person)	AG.LND.ARBL.HA.PC		0.0484825	0.0470102	0.0455602	0.0441384	0.0427515	0.0414559	0.0402447	0.0390503	0.0378845	0.0369344	0.0362411	0.0356341	0.0350521	0.0344685	0.0338146	0.0331148	0.0324507	0.0318188	0.0312061	0.0304081	0.0293608	0.0282749	0.027222	0.0262	0.0252124	0.0242595	0.0233416	0.0224558	0.0216039	0.0209126	0.0224526	0.0239626	0.0248173	0.0256273	0.026404	0.027156	0.0278887	0.0289737	0.0362885	0.0436201	0.0512653	0.0591299	0.0671373	0.0668101	0.0665456
American Samoa	ASM	Arable land (hectares)	AG.LND.ARBL.HA		1000	1000	1000	1000	1000	1000	1000	1000	1000	1000	1000	1000	1000	1000	1000	1000	1000	1000	1000	1000	1000	1000	1000	1000	1000	1000	1000	1000	1000	1000	1100	1200	1270	1340	1410	1480	1550	1640	2090	2540	2990	3440	3890	3850	3810
American Samoa	ASM	Agricultural land (% of land area)	AG.LND.AGRI.ZS		15.85	15.85	15.85	15.85	15.85	15.85	15.85	15.85	15.85	15.85	15.85	15.85	15.85	15.85	15.85	15.85	15.85	15.85	15.85	15.85	15.85	15.85	15.85	15.85	15.85	15.85	15.85	15.85	15.85	15.85	16.35	16.85	18.45	20.1	21.7	23.3	24.95	26.75	30.1	29.85	29.6	29.35	29.02	28.5	28
American Samoa	ASM	Agricultural land (sq. km)	AG.LND.AGRI.K2		31.7	31.7	31.7	31.7	31.7	31.7	31.7	31.7	31.7	31.7	31.7	31.7	31.7	31.7	31.7	31.7	31.7	31.7	31.7	31.7	31.7	31.7	31.7	31.7	31.7	31.7	31.7	31.7	31.7	31.7	32.7	33.7	36.9	40.2	43.4	46.6	49.9	53.5	60.2	59.7	59.2	58.7	58.04	57	56
American Samoa	ASM	Fertilizer consumption (kilograms per hectare of arable land)	AG.CON.FERT.ZS
American Samoa	ASM	Fertilizer consumption (% of fertilizer production)	AG.CON.FERT.PT.ZS
American Samoa	ASM	Agricultural machinery, tractors	AG.AGR.TRAC.NO		3	3	5	5	6	10	10	12	12	12	12	12	12	12	12	12	12	12	12	12	11	11	11	11	11	11	11	11	11	11	11	11	11	11	11	11	11	11	11	17		30	36
Antigua and Barbuda	ATG	Agricultural raw materials exports (% of merchandise exports)	TX.VAL.AGRI.ZS.UN														0.940967	0.624374	1.59197		12.2556	5.92633			0.338661																		0.0240766	1.37053					0.11677
Antigua and Barbuda	ATG	Agricultural raw materials imports (% of merchandise imports)	TM.VAL.AGRI.ZS.UN														2.1952	1.40312	1.24506		0.604581	1.75392			2.58516																		2.74066	2.41944					1.7111
Antigua and Barbuda	ATG	Rural population (% of total population)	SP.RUR.TOTL.ZS	60.344	60.96	61.573	62.183	62.789	63.39	63.988	64.582	65.171	65.755	66.181	66.102	66.022	65.943	65.863	65.783	65.703	65.623	65.543	65.462	65.382	65.302	65.221	65.14	65.06	64.979	64.898	64.817	64.736	64.655	64.574	64.535	64.915	65.291	65.666	66.039	66.41	66.779	67.145	67.51	67.873	68.26	68.902	69.536	70.163	70.782
Antigua and Barbuda	ATG	Rural population growth (annual %)	SP.RUR.TOTL.ZG		2.63301	2.34918	2.32588	2.49315	2.60722	2.55386	2.56317	2.58485	2.60803	1.85322	0.271307	-0.236183	-0.478751	-0.50233	-0.407487	-0.192475	0.0760836	0.208932	0.310217	0.311615	0.164857	0.112888	0.147972	-0.192642	-0.606184	-0.643211	-0.680933	-0.704914	-0.66616	-0.611921	0.422163	2.1846	2.38014	2.43385	2.52446	2.5875	2.5685	2.42828	2.25039	2.19301	2.10174	2.21465	2.04884	2.00049	2.04796
Antigua and Barbuda	ATG	Rural population	SP.RUR.TOTL	33396	34287	35102	35928	36835	37808	38786	39793	40835	41914	42698	42814	42713	42509	42296	42124	42043	42075	42163	42294	42426	42496	42544	42607	42525	42268	41997	41712	41419	41144	40893	41066	41973	42984	44043	45169	46353	47559	48728	49837	50942	52024	53189	54290	55387	56533
Antigua and Barbuda	ATG	Employment in agriculture (% of total employment) (modeled ILO estimate)	SL.AGR.EMPL.ZS
Antigua and Barbuda	ATG	Employment in agriculture, male (% of male employment) (modeled ILO estimate)	SL.AGR.EMPL.MA.ZS
Antigua and Barbuda	ATG	Employment in agriculture, female (% of female employment) (modeled ILO estimate)	SL.AGR.EMPL.FE.ZS
Antigua and Barbuda	ATG	Agriculture, forestry, and fishing, value added (% of GDP)	NV.AGR.TOTL.ZS																		4.97087	4.49459	3.5776	3.0701	2.95813	2.69925	2.67931	2.03732	2.12785	1.87129	1.90908	1.76773	1.7063	1.78063	1.77993	1.80259	1.74536	1.57654	1.64308	1.61536	1.71902	1.66648	1.66768	1.5969	1.61338	1.73092	1.74807	1.60997	1.75634
Antigua and Barbuda	ATG	Agriculture, forestry, and fishing, value added (current US$)	NV.AGR.TOTL.CD																		3.85226e+06	3.94982e+06	3.90245e+06	4.03507e+06	4.37335e+06	4.43673e+06	4.8802e+06	4.24523e+06	5126490	5.43499e+06	6.43693e+06	7.04685e+06	7.48716e+06	8.18148e+06	8.57407e+06	9000000	9.34074e+06	9.29259e+06	9.48519e+06	1.0237e+07	11700000	1.21296e+07	1.27778e+07	1.31963e+07	1.29148e+07	1.40963e+07	1.49704e+07	1.48074e+07	1.79667e+07
Antigua and Barbuda	ATG	Annual freshwater withdrawals, agriculture (% of total freshwater withdrawal)	ER.H2O.FWAG.ZS																															20	19.9526	19.9092	19.8692	19.8323	19.7981	19.7664	19.7368	19.0802	18.4659	17.8899	17.1655	16.8394	16.3591	15.9054	15.4762
Antigua and Barbuda	ATG	Rural population living in areas where elevation is below 5 meters (% of total population)	EN.POP.EL5M.RU.ZS																															10.1667										9.82174
Antigua and Barbuda	ATG	Agricultural nitrous oxide emissions (% of total)	EN.ATM.NOXE.AG.ZS											55.9249	57.1148	56.0798	53.4765	51.8892	49.2404	47.1187	46.9676	48.5139	55.614	54.3132	56.1402	51.3301	59.6207	55.4776	59.5445	64.9603	65.0619	59.6986	59.1231	50	50	50	50	50	50	50	50	50	50	50	50	50	50	50	33.3333
Antigua and Barbuda	ATG	Agricultural nitrous oxide emissions (thousand metric tons of CO2 equivalent)	EN.ATM.NOXE.AG.KT.CE																															10	10	10	10	10	10	10	10	10	10	10	10	10	10	10	10
Antigua and Barbuda	ATG	Agricultural methane emissions (% of total)	EN.ATM.METH.AG.ZS											51.9076	51.2591	51.4097	49.9885	50.3325	50.2344	51.1769	49.3468	55.8026	61.5226	64.127	64.3528	63.5808	65.805	65.7834	70.3059	70.5809	70.1962	69.6534	67.1248	23.0769	23.0769	21.4286	21.4286	20	20	18.75	18.75	17.6471	17.6471	16.6667	16.6667	16.6667	15.7895	15.7895	15.7895
Antigua and Barbuda	ATG	Agricultural methane emissions (thousand metric tons of CO2 equivalent)	EN.ATM.METH.AG.KT.CE																															30	30	30	30	30	30	30	30	30	30	30	30	30	30	30	30
Antigua and Barbuda	ATG	Access to electricity, rural (% of rural population)	EG.ELC.ACCS.RU.ZS																															93.4386	93.7099	94.02	94.3253	94.6249	94.9179	95.2033	95.4803	95.748	96.0055	96.5955	96.7564	100	97.0799	97.2355	100
Antigua and Barbuda	ATG	Cereal yield (kg per hectare)	AG.YLD.CREL.KG							2500	2250	2500	2250	2400	2285.7	2300	2000	2055.6	1875	1821.4	1666.7	1750	1920	1705.9	1800	1787.9	1789.5	1705.9	1900	1904.8	1920	2035.7	2142.9	2381	1833.3	1713.6	1690.1	1668.4	1607.1	1639	1634.2	1631.8	1631.7	1600	1614.9	1562.5	1571.4	1578.9	1597.4
Antigua and Barbuda	ATG	Surface area (sq. km)	AG.SRF.TOTL.K2		440	440	440	440	440	440	440	440	440	440	440	440	440	440	440	440	440	440	440	440	440	440	440	440	440	440	440	440	440	440	440	440	440	440	440	440	440	440	440	440	440	440	440	440	440
Antigua and Barbuda	ATG	Livestock production index (2014-2016 = 100)	AG.PRD.LVSK.XD		101.48	75.75	93.24	111.61	105.13	106.7	96.86	98.05	105.84	107.09	137.12	132.83	127.73	125.14	107.39	114.35	126.22	170.26	188.14	226.15	208.16	200.87	209.15	205.42	243.53	245.12	245.58	245.53	211.78	222.65	245.97	234.8	247.93	250.1	243.13	235.81	232.4	230.67	242.89	246.01	259.21	250.44	267.82	269.46	276.31
Antigua and Barbuda	ATG	Food production index (2014-2016 = 100)	AG.PRD.FOOD.XD		157.07	157.53	194.06	200.01	136.84	110.97	94.43	77.12	94.71	97.31	154.08	87.49	83.91	82.46	80.17	82.59	86.34	100.96	109.91	123.68	125.97	121.67	119.31	116.8	133.8	135.61	138.51	142.03	119.45	126.6	138.15	135.57	138.68	139.12	135.73	135.27	135.79	134.56	139.87	140.69	143.73	144.36	150.31	152.96	135.93
Antigua and Barbuda	ATG	Crop production index (2014-2016 = 100)	AG.PRD.CROP.XD		181.61	190.18	232.86	232.73	149.09	114.85	95.58	70.18	91.27	94.77	161.24	72.56	70.7	67.66	72.49	72.66	72.96	76.22	80.4	83.31	92.9	89.75	83.37	81.98	93.12	94.02	97.82	102.44	84.05	89.67	96.2	97.03	96.25	96.02	93.71	95.88	97.9	96.89	99.47	99.39	98.57	102.86	104.41	107.41	81.47
Antigua and Barbuda	ATG	Cereal production (metric tons)	AG.PRD.CREL.MT							30	18	30	45	60	80	92	28	37	60	51	30	35	96	29	45	59	68	29	38	40	48	57	60	50	55	50.95	50.22	49.43	45	48.63	48.94	49.35	49.73	48	50.77	50	55	60	61.12
Antigua and Barbuda	ATG	Agricultural machinery, tractors per 100 sq. km of arable land	AG.LND.TRAC.ZS		202.5	194.286	251.25	300	250	237.5	268.571	195.714	166.25	162.5	192.857	470	496.667	793.333	753.333	760
Antigua and Barbuda	ATG	Rural land area (sq. km)	AG.LND.TOTL.RU.K2																															401.939										399.253
Antigua and Barbuda	ATG	Land area (sq. km)	AG.LND.TOTL.K2		440	440	440	440	440	440	440	440	440	440	440	440	440	440	440	440	440	440	440	440	440	440	440	440	440	440	440	440	440	440	440	440	440	440	440	440	440	440	440	440	440	440	440	440	440
Antigua and Barbuda	ATG	Average precipitation in depth (mm per year)	AG.LND.PRCP.MM		1030	1030	1030	1030	1030	1030	1030	1030	1030	1030	1030	1030	1030	1030	1030	1030	1030	1030	1030	1030	1030	1030	1030	1030	1030	1030	1030	1030	1030	1030	1030	1030	1030	1030	1030	1030	1030	1030	1030	1030	1030	1030	1030	1030	1030
Antigua and Barbuda	ATG	Agricultural irrigated land (% of total agricultural land)	AG.LND.IRIG.AG.ZS
Antigua and Barbuda	ATG	Forest area (% of land area)	AG.LND.FRST.ZS																															22.9773	22.8273	22.6773	22.5273	22.3773	22.2273	22.0773	21.9273	21.7773	21.6273	21.4773	21.325	21.1727	21.0205	20.8682	20.7159
Antigua and Barbuda	ATG	Forest area (sq. km)	AG.LND.FRST.K2																															101.1	100.44	99.78	99.12	98.46	97.8	97.14	96.48	95.82	95.16	94.5	93.83	93.16	92.49	91.82	91.15
Antigua and Barbuda	ATG	Rural land area where elevation is below 5 meters (% of total land area)	AG.LND.EL5M.RU.ZS																															16.6228										16.5661
Antigua and Barbuda	ATG	Rural land area where elevation is below 5 meters (sq. km)	AG.LND.EL5M.RU.K2																															71.1787										70.9355
Antigua and Barbuda	ATG	Permanent cropland (% of land area)	AG.LND.CROP.ZS												2.27273	2.27273	2.27273	2.27273	2.27273	2.27273	2.27273	2.27273	2.27273	2.27273	2.27273	2.27273	2.27273	2.27273	2.27273	2.27273	2.27273	2.27273	2.27273	2.27273	2.27273	2.27273	2.27273	2.27273	2.27273	2.27273	2.27273	2.27273	2.27273	2.27273	2.27273	2.27273	2.27273	2.27273	2.27273
Antigua and Barbuda	ATG	Land under cereal production (hectares)	AG.LND.CREL.HA							12	8	12	20	25	35	40	14	18	32	28	18	20	50	17	25	33	38	17	20	21	25	28	28	21	30	30	30	30	28	30	30	30	30	30	31	32	35	38	38
Antigua and Barbuda	ATG	Arable land (% of land area)	AG.LND.ARBL.ZS		18.1818	15.9091	18.1818	15.9091	18.1818	18.1818	15.9091	15.9091	18.1818	18.1818	15.9091	6.81818	6.81818	6.81818	6.81818	6.81818	6.81818	6.81818	6.81818	6.81818	6.81818	6.81818	6.81818	6.81818	9.09091	9.09091	9.09091	9.09091	9.09091	9.09091	9.09091	9.09091	9.09091	9.09091	9.09091	9.09091	9.09091	9.09091	9.09091	9.09091	9.09091	9.09091	9.09091	9.09091	9.09091
Antigua and Barbuda	ATG	Arable land (hectares per person)	AG.LND.ARBL.HA.PC		0.142235	0.12279	0.138461	0.119324	0.134129	0.131981	0.113605	0.111718	0.125506	0.123998	0.108076	0.0463714	0.0465383	0.0467159	0.0468494	0.0468823	0.0467895	0.0466353	0.0464332	0.0462328	0.0460999	0.0459904	0.0458659	0.0458982	0.0614931	0.0618123	0.0621572	0.0625176	0.0628575	0.0631632	0.0628595	0.061863	0.0607589	0.0596374	0.0584812	0.0573082	0.0561656	0.0551177	0.0541851	0.0532943	0.0524831	0.0518168	0.0512328	0.0506708	0.050082
Antigua and Barbuda	ATG	Arable land (hectares)	AG.LND.ARBL.HA		8000	7000	8000	7000	8000	8000	7000	7000	8000	8000	7000	3000	3000	3000	3000	3000	3000	3000	3000	3000	3000	3000	3000	3000	4000	4000	4000	4000	4000	4000	4000	4000	4000	4000	4000	4000	4000	4000	4000	4000	4000	4000	4000	4000	4000
Antigua and Barbuda	ATG	Agricultural land (% of land area)	AG.LND.AGRI.ZS		22.7273	20.4545	22.7273	20.4545	25	25	22.7273	22.7273	25	25	25	15.9091	15.9091	15.9091	15.9091	15.9091	15.9091	15.9091	15.9091	15.9091	15.9091	15.9091	15.9091	18.1818	20.4545	20.4545	20.4545	20.4545	20.4545	20.4545	20.4545	20.4545	20.4545	20.4545	20.4545	20.4545	20.4545	20.4545	20.4545	20.4545	20.4545	20.4545	20.4545	20.4545	20.4545
Antigua and Barbuda	ATG	Agricultural land (sq. km)	AG.LND.AGRI.K2		100	90	100	90	110	110	100	100	110	110	110	70	70	70	70	70	70	70	70	70	70	70	70	80	90	90	90	90	90	90	90	90	90	90	90	90	90	90	90	90	90	90	90	90	90
Antigua and Barbuda	ATG	Fertilizer consumption (kilograms per hectare of arable land)	AG.CON.FERT.ZS																																											13	27.25	7.5	6
Antigua and Barbuda	ATG	Fertilizer consumption (% of fertilizer production)	AG.CON.FERT.PT.ZS
Antigua and Barbuda	ATG	Agricultural machinery, tractors	AG.AGR.TRAC.NO		162	136	201	210	200	190	188	137	133	130	135	141	149	238	226	228
Australia	AUS	Agricultural raw materials exports (% of merchandise exports)	TX.VAL.AGRI.ZS.UN				39.0878	37.252	33.1902	33.7378	28.7036	28.177	25.9367	18.9542	13.9605	18.4908	23.2488	14.5451	11.2625	14.3255	13.2699	13.5605	12.8646	10.7116	11.2569	10.8404	10.8385	9.94211	11.5673	12.522	15.5025	18.7534	15.2779	10.5179	10.6563	10.1433	8.16595	8.9451	8.5325	7.68135	8.29344	7.10534	6.69019	6.05812	6.2354	5.77631	5.0149	4.82093	3.89836
Australia	AUS	Agricultural raw materials imports (% of merchandise imports)	TM.VAL.AGRI.ZS.UN				6.31486	6.36158	5.18956	4.53928	4.4355	4.21765	4.38094	4.26575	4.08004	4.36286	5.39474	4.19549	2.9613	3.62313	3.06463	2.87844	3.10138	2.84323	2.41977	2.01201	2.24132	2.39516	2.17235	2.03104	2.33556	2.66936	2.33211	2.04973	1.81723	1.88099	1.94981	1.78107	1.65099	1.41164	1.32551	1.20566	1.20278	1.38692	1.10335	1.14639	1.13258	1.04057	0.934374
Australia	AUS	Rural population (% of total population)	SP.RUR.TOTL.ZS	18.471	18.059	17.772	17.489	17.208	16.932	16.66	16.493	16.328	16.164	16.001	15.84	15.68	15.522	15.364	15.208	15.053	14.9	14.748	14.597	14.448	14.3	14.33	14.359	14.389	14.418	14.448	14.478	14.507	14.537	14.567	14.597	14.715	14.843	14.972	15.102	15.233	15.364	15.497	15.63	15.765	15.9	15.778	15.657	15.537	15.418
Australia	AUS	Rural population growth (annual %)	SP.RUR.TOTL.ZG		-0.266031	0.838626	0.312596	0.34259	0.34282	0.663745	0.254794	0.758724	1.08349	0.956669	2.36902	0.822919	0.516053	1.50809	0.210601	-0.0217739	0.105086	0.13752	0.0515093	0.192912	0.532147	1.94334	1.57067	1.40926	1.53343	1.65434	1.72859	1.83624	1.89948	1.68618	1.48037	1.92472	1.75566	1.82843	1.97825	2.07757	1.93832	1.85867	1.94856	2.0045	2.13662	0.367292	0.380361	0.299808	0.448436
Australia	AUS	Rural population	SP.RUR.TOTL	1898168	1893125	1909068	1915045	1921617	1928216	1941057	1946009	1960830	1982191	2001245	2049221	2066154	2076844	2108402	2112847	2112387	2114608	2117518	2118609	2122700	2134026	2175903	2210349	2241719	2276359	2314331	2354684	2398321	2444312	2485877	2522951	2571981	2617535	2665835	2719097	2776179	2830515	2883617	2940357	2999891	3064677	3075954	3087676	3096947	3110866
Australia	AUS	Employment in agriculture (% of total employment) (modeled ILO estimate)	SL.AGR.EMPL.ZS																																5.36	5.05	5.12	4.9	4.78	4.84	4.91	4.85	4.93	4.86	4.75	4.38	3.91	3.74	3.58
Australia	AUS	Employment in agriculture, male (% of male employment) (modeled ILO estimate)	SL.AGR.EMPL.MA.ZS																																6.44	6.11	6.21	5.92	5.74	5.94	6	5.91	6.03	5.96	5.79	5.45	4.94	4.58	4.49
Australia	AUS	Employment in agriculture, female (% of female employment) (modeled ILO estimate)	SL.AGR.EMPL.FE.ZS																																3.85	3.61	3.62	3.52	3.49	3.39	3.47	3.45	3.5	3.43	3.45	3.03	2.62	2.68	2.45
Australia	AUS	Agriculture, forestry, and fishing, value added (% of GDP)	NV.AGR.TOTL.ZS																															4.19414	3.17162	3.04331	3.25323	3.33847	3.01021	3.37948	3.22998	3.02909	3.04995	3.11284	3.49967	3.94678	2.88827	3.06269	2.88693
Australia	AUS	Agriculture, forestry, and fishing, value added (current US$)	NV.AGR.TOTL.CD																															1.30619e+10	1.03391e+10	9.90694e+09	1.01546e+10	1.07769e+10	1.10818e+10	1.35622e+10	1.40703e+10	1.21061e+10	1.18762e+10	1.29448e+10	1.32763e+10	1.56127e+10	1.35026e+10	1.88149e+10	2.00737e+10
Australia	AUS	Annual freshwater withdrawals, agriculture (% of total freshwater withdrawal)	ER.H2O.FWAG.ZS																																		65.4467	69.4891	66.9517	69.8513	69.7357	69.619	69.5013	69.3825	69.2627	68.3615	67.3949	66.3555	65.2348
Australia	AUS	Rural population living in areas where elevation is below 5 meters (% of total population)	EN.POP.EL5M.RU.ZS																															1.12549										1.02568
Australia	AUS	Agricultural nitrous oxide emissions (% of total)	EN.ATM.NOXE.AG.ZS											82.8247	84.7954	80.8895	83.3016	82.5809	81.6872	79.4481	78.2417	80.4471	77.5974	76.5075	80.5021	77.0365	79.4124	79.6431	76.3178	78.6389	80.6439	80.8942	80.6058	95.8039	95.9096	95.4319	94.8414	94.7396	94.5589	93.7268	93.3778	93.4032	94.5659	94.7801	94.841	94.1355	89.472	92.2808	89.1408
Australia	AUS	Agricultural nitrous oxide emissions (thousand metric tons of CO2 equivalent)	EN.ATM.NOXE.AG.KT.CE																															74660	73860	72700	72070	71860	71600	65590	64440	68670	85620	93510	103500	96150	55580	79260	56230
Australia	AUS	Agricultural methane emissions (% of total)	EN.ATM.METH.AG.ZS											75.351	75.9674	73.7715	72.7922	73.6403	76.0844	75.7454	73.6169	72.5003	71.3754	70.3664	67.9371	67.5828	65.118	64.7261	67.1202	65.7687	63.7502	64.84	64.6066	66.233	65.7721	64.5421	64.75	66.3746	65.3596	64.3093	63.151	64.21	69.0193	70.1187	71.7798	71.1671	63.3231	68.2927	62.896
Australia	AUS	Agricultural methane emissions (thousand metric tons of CO2 equivalent)	EN.ATM.METH.AG.KT.CE																															103350	102440	100150	98310	100000	97510	91390	91070	93830	108450	117540	126110	118970	80490	101080	81010
Australia	AUS	Access to electricity, rural (% of rural population)	EG.ELC.ACCS.RU.ZS																															100	100	100	100	100	100	100	100	100	100	100	100	100	100	100	100
Australia	AUS	Cereal yield (kg per hectare)	AG.YLD.CREL.KG		1083.9	1217.3	1285.2	1323.7	983.5	1441.6	830.8	1338.7	1114.9	1217.6	1269.6	933.1	1318.5	1393.6	1414	1345.5	987.5	1680.2	1510.2	1052.3	1401.5	875.6	1646.2	1609.3	1453.1	1521.9	1436	1629.4	1676.4	1716.1	1691	1666.2	1833.1	2015.1	1270	1873.5	2175.2	1928.7	1992.3	2107.3	1959.6	2197.5	1020.7	2116.4	1694.6
Australia	AUS	Surface area (sq. km)	AG.SRF.TOTL.K2		7741220	7741220	7741220	7741220	7741220	7741220	7741220	7741220	7741220	7741220	7741220	7741220	7741220	7741220	7741220	7741220	7741220	7741220	7741220	7741220	7741220	7741220	7741220	7741220	7741220	7741220	7741220	7741220	7741220	7741220	7741220	7741220	7741220	7741220	7741220	7741220	7741220	7741220	7741220	7741220	7741220	7741220	7741220	7741220	7741220
Australia	AUS	Livestock production index (2014-2016 = 100)	AG.PRD.LVSK.XD		49.83	54.54	57	59.31	60.21	58.43	58.36	59.61	62.25	67.29	68.69	73.32	71.16	63.24	69.56	75.37	76.25	78.98	76.48	70.18	68.73	69.7	70.31	66.3	68.66	72.31	76.71	78.23	76.86	83.61	83.4	81.69	83.08	84.22	81.82	80.16	83.27	86.99	89.26	91.17	91.08	92.14	85.9	87.52	88.04
Australia	AUS	Food production index (2014-2016 = 100)	AG.PRD.FOOD.XD		32.31	36.69	38.42	40.78	39.31	43.14	39.15	45.21	42.95	45.26	47.7	48.86	52.18	47.29	51.56	55.17	54.56	62.76	60.15	52.88	56.49	51.65	61.62	58.38	57.46	59.42	58.75	61.3	60.34	63.06	60.96	66.12	68.85	63.45	71.29	76.78	76.06	81.64	86.28	85.36	87.09	88.65	73.37	89.87	87.18
Australia	AUS	Crop production index (2014-2016 = 100)	AG.PRD.CROP.XD		20.94	24.9	25.24	28.46	24.17	33.47	26.08	37.48	31.23	30.57	33.03	29.74	36.26	35.24	38.19	37.57	34.2	47.61	45.94	39.03	48.46	37.86	57.22	56.38	54.87	54.65	48.52	53.23	53.87	54.52	51.27	61.03	63.17	49.03	66.49	80.11	77.74	84.59	92.08	87.65	89.67	90.75	60.19	92.89	89.89
Australia	AUS	Cereal production (metric tons)	AG.PRD.CREL.MT		9149882	11143648	11812267	13001568	9684056	16585035	9873734	18905065	14250318	12904533	14840092	10781927	16997800	16367969	17767379	17448064	14417267	25274482	23343860	16402312	23703676	14186565	31068963	28602111	24942194	24001774	19899619	21891006	22375364	23045332	22682618	19863778	24099636	27487013	15699410	27591195	3.59908e+07	30711400	33644600	35386938	3.47175e+07	38590113	17553202	4.23841e+07	34357112
Australia	AUS	Agricultural machinery, tractors per 100 sq. km of arable land	AG.LND.TRAC.ZS		183.654	174.699	184.45	181.333	173.63	167.508	168.094	151.132	168.076	176.666	196.605	195.369	224.101	225.037
Australia	AUS	Rural land area (sq. km)	AG.LND.TOTL.RU.K2																															7.65234e+06										7.65157e+06
Australia	AUS	Land area (sq. km)	AG.LND.TOTL.K2		7682300	7682300	7682300	7682300	7682300	7682300	7682300	7682300	7682300	7682300	7682300	7682300	7682300	7682300	7682300	7682300	7682300	7682300	7682300	7682300	7682300	7682300	7682300	7682300	7682300	7682300	7682300	7682300	7682300	7682300	7682300	7682300	7682300	7682300	7682300	7682300	7682300	7682300	7682300	7682300	7682300	7682300	7682300	7682300	7682300
Australia	AUS	Average precipitation in depth (mm per year)	AG.LND.PRCP.MM		534	534	534	534	534	534	534	534	534	534	534	534	534	534	534	534	534	534	534	534	534	534	534	534	534	534	534	534	534	534	534	534	534	534	534	534	534	534	534	534	534	534	534	534	534
Australia	AUS	Agricultural irrigated land (% of total agricultural land)	AG.LND.IRIG.AG.ZS																																										0.549923	0.569351	0.541069	0.608246	0.586256
Australia	AUS	Forest area (% of land area)	AG.LND.FRST.ZS																															17.4274	17.4004	17.3735	17.3466	17.3197	17.2928	17.2658	17.2389	17.212	17.1851	17.1582	17.1286	17.0991	17.0696	17.0401	17.0105
Australia	AUS	Forest area (sq. km)	AG.LND.FRST.K2																															1338822	1.33675e+06	1.33469e+06	1.33262e+06	1.33055e+06	1.32848e+06	1.32641e+06	1.32435e+06	1.32228e+06	1.32021e+06	1318141	1315873	1313605	1311337	1309069	1306801
Australia	AUS	Rural land area where elevation is below 5 meters (% of total land area)	AG.LND.EL5M.RU.ZS																															0.722572										0.721831
Australia	AUS	Rural land area where elevation is below 5 meters (sq. km)	AG.LND.EL5M.RU.K2																															55366.1										55309.3
Australia	AUS	Permanent cropland (% of land area)	AG.LND.CROP.ZS		0.0224942	0.0232317	0.0234951	0.0237058	0.0238638	0.0238112	0.0237585	0.0239165	0.0242326	0.0242326	0.0247322	0.0239512	0.0231701	0.0233003	0.0226495	0.0221288	0.0217383	0.0214779	0.0218685	0.0218685	0.0221288	0.0221288	0.0223891	0.0223891	0.0225193	0.0229098	0.0214779	0.0290278	0.02304	0.0235607	0.0226495	0.0231701	0.0242115	0.0260339	0.0264244	0.0281166	0.0298088	0.0318915	0.0351457	0.0385301	0.0416542	0.042305	0.0436067	0.0438671	0.0442576
Australia	AUS	Land under cereal production (hectares)	AG.LND.CREL.HA		8441623	9154626	9191184	9822032	9846764	11504354	11884253	14121516	12781700	10598124	11689197	11555097	12891607	11744994	12564985	12967979	14599138	15042503	15457828	15587177	16912666	16201605	18873052	17772613	17165159	15771295	13857882	13434992	13347412	13428753	13413725	11921408	13146872	13640768	12361512	14726894	16546006	15923700	16887700	16792290	17716654	17561143	17196654	20026924	20274539
Australia	AUS	Arable land (% of land area)	AG.LND.ARBL.ZS		1.87165	2.01968	2.00245	2.12125	2.25553	2.44528	2.50886	2.78712	2.55601	2.40735	2.19426	2.219	1.94265	1.92364	1.76679	1.88381	1.9321	2.16537	2.24802	2.31519	2.37247	2.53088	2.50563	2.82975	2.72874	2.69151	2.55132	2.36075	2.28148	2.20715	2.23995	2.11213	2.22733	2.32261	2.19166	2.49834	2.72106	2.77912	2.99311	3.05547	3.1501	3.08957	3.02514	3.35095	3.43673
Australia	AUS	Arable land (hectares per person)	AG.LND.ARBL.HA.PC		1.37161	1.4444	1.40488	1.4593	1.52157	1.61234	1.63351	1.78295	1.60124	1.47869	1.30301	1.29369	1.1154	1.07688	0.976967	1.03128	1.04587	1.15859	1.18989	1.21059	1.22131	1.28047	1.25047	1.39537	1.32775	1.29083	1.20512	1.09701	1.04238	0.993605	0.995601	0.928333	0.970297	1.00211	0.935135	1.05313	1.13467	1.14738	1.22229	1.23355	1.25553	1.21748	1.17845	1.29149	1.30853
Australia	AUS	Arable land (hectares)	AG.LND.ARBL.HA		1.43786e+07	1.55158e+07	1.53835e+07	1.62961e+07	1.73276e+07	1.87854e+07	1.92738e+07	2.14115e+07	19636044	1.8494e+07	16857000	17047000	14924000	14778000	13573000	14472000	14843000	16635000	17270000	17786000	18226000	19443000	19249000	21739000	20963000	20677000	19600000	18136000	17527000	16956000	17208000	16226000	17111000	17843000	16837000	19193000	20904000	21350000	22994000	23473000	24200000	23735000	23240000	25743000	26402000
Australia	AUS	Agricultural land (% of land area)	AG.LND.AGRI.ZS		61.7633	62.0378	62.3992	62.7291	63.296	63.3962	63.7284	66.851	66.502	64.2298	65.0243	65.0606	64.8109	65.1311	65.0257	65.1813	63.9795	64.577	64.2045	64.5169	64.5074	63.8835	62.9745	63.3349	63.3653	60.9897	61.3124	61.4467	60.8026	60.4555	60.24	60.6594	59.8905	61.068	60.3189	60.5587	60.1686	60.3831	59.0569	59.2881	59.3182	58.1857	57.2094	51.4047	53.3994
Australia	AUS	Agricultural land (sq. km)	AG.LND.AGRI.K2		4.74484e+06	4.76593e+06	4.7937e+06	4.81904e+06	4.86259e+06	4.87029e+06	4.89581e+06	5.1357e+06	5.10888e+06	4.93432e+06	4.99536e+06	4998150	4978970	5003570	4995470	5007420	4915100	4961000	4932380	4956380	4955650	4907720	4837890	4865580	4867910	4685410	4710200	4720520	4671040	4644370	4627820	4660040	4600970	4691430	4633880	4652300	4622330	4638810	4536930	4554690	4557000	4470000	4395000	3949060	4102300
Australia	AUS	Fertilizer consumption (kilograms per hectare of arable land)	AG.CON.FERT.ZS		46.6492	42.0177	48.6751	59.5973	62.688	60.0727	56.6104	53.3076	53.378	52.516	63.3499	76.7236	102.76	58.6564	55.3202	72.5116	72.0753	72.821	74.7907	69.5026	66.7682	59.3275	62.0258	57.7588	55.3716	58.0646	70.8994	77.3587	79.879	68.917	74.9833	87.7895	88.7127	97.1386	111.392	105.464	104.92	105.795	102.716	97.316	102.189	95.4683	93.535	94.483	83.9322
Australia	AUS	Fertilizer consumption (% of fertilizer production)	AG.CON.FERT.PT.ZS		110.092	98.1056	97.4851	113.207	111.382	111.608	107.482	117.035	108.712	116.973	107.954	103.481	112.261	93.6091	113.646	115.3	111.397	120.162	114.37	118.475	122.802	138.642	149.954	156.366	157.135	143.321	139.339	146.204	188.786	236.502	256.167	262.286	278.577	264.9	272.483	330.693	345.829	344.317	317.19	235.252	224.336	228.473	231.109	252.375	236.913
Australia	AUS	Agricultural machinery, tractors	AG.AGR.TRAC.NO		264069	271060	283748	295502	300859	314670	323982	323596	330034	326725	331417	333046	334448	332560
Austria	AUT	Agricultural raw materials exports (% of merchandise exports)	TX.VAL.AGRI.ZS.UN				13.0558	12.0566	11.348	10.4602	9.47804	9.60606	9.59911	8.93774	8.29593	7.53919	8.92575	8.23712	6.28775	7.70298	7.57127	6.92925	7.41662	7.83763	6.77221	5.56424	5.57389	5.33107	4.5466	4.41557	4.38271	4.32323	4.51566	4.41708	3.70775	3.31712	3.14578	3.46591	3.33302	2.84967	2.87971	2.7028	3.14992	2.4051	2.18044	2.10916	2.12232	1.98581	1.84766
Austria	AUT	Agricultural raw materials imports (% of merchandise imports)	TM.VAL.AGRI.ZS.UN				7.15416	7.07101	6.19738	5.78466	5.44257	5.65421	5.58529	5.26606	4.607	4.50965	5.1158	5.40469	4.07629	4.0226	3.76823	3.54023	3.61144	3.84259	3.76994	3.80299	3.78312	3.84831	3.6733	3.49429	3.54667	3.60166	3.48453	3.14613	2.98943	2.90009	2.74033	2.97907	3.19773	2.54039	2.53756	2.43866	2.71878	2.6368	2.36469	2.44436	2.37215	2.21935	2.18778
Austria	AUT	Rural population (% of total population)	SP.RUR.TOTL.ZS	35.28	35.186	35.137	35.087	35.038	34.989	34.939	34.89	34.841	34.792	34.742	34.699	34.689	34.679	34.669	34.659	34.649	34.639	34.629	34.619	34.609	34.636	34.9	35.164	35.43	35.695	35.963	36.231	36.5	36.769	37.04	37.311	37.583	37.856	38.13	38.404	38.68	38.955	39.232	39.509	39.787	40.066	40.345	40.625	40.906	41.187
Austria	AUT	Rural population growth (annual %)	SP.RUR.TOTL.ZG		0.281661	0.473533	0.499981	0.526774	0.509786	0.55842	0.607084	0.378716	0.204582	0.205398	0.322391	0.552381	0.525212	0.141341	-0.294149	-0.20552	0.00949837	-0.109801	-0.199378	-0.0287774	0.332997	0.83106	0.591993	0.747313	0.792109	0.811564	0.805723	0.881306	1.1848	1.49633	1.72737	1.82694	1.54837	1.10608	0.869135	0.851122	0.821744	0.818305	0.898125	0.941656	1.08158	1.18594	1.17873	1.30971	1.36587
Austria	AUT	Rural population	SP.RUR.TOTL	2486372	2493385	2505220	2517777	2531075	2544011	2558257	2573835	2583601	2588892	2594215	2602592	2617008	2630789	2634510	2626772	2621379	2621628	2618751	2613535	2612783	2621498	2643375	2659070	2679016	2700321	2722325	2744348	2768641	2801639	2843876	2893427	2946774	2992756	3026042	3052457	3078548	3103950	3129454	3157687	3187562	3222225	3260666	3299328	3342824	3388796
Austria	AUT	Employment in agriculture (% of total employment) (modeled ILO estimate)	SL.AGR.EMPL.ZS																																7.78	7.62	7.41	7.2	7.34	7.43	6.89	6.49	6.23	6.05	5.81	5.76	5.5	4.9	5.27
Austria	AUT	Employment in agriculture, male (% of male employment) (modeled ILO estimate)	SL.AGR.EMPL.MA.ZS																																7	6.88	6.74	6.61	6.69	6.55	6.25	5.91	5.68	5.8	5.43	5.5	5.28	4.93	5.27
Austria	AUT	Employment in agriculture, female (% of female employment) (modeled ILO estimate)	SL.AGR.EMPL.FE.ZS																																8.9	8.66	8.35	7.99	8.19	8.59	7.73	7.23	6.96	6.38	6.28	6.08	5.78	4.86	5.29
Austria	AUT	Agriculture, forestry, and fishing, value added (% of GDP)	NV.AGR.TOTL.ZS																	5.10632	4.41014	4.41461	4.28893	4.3264	3.96693	3.64604	3.41221	3.58235	3.13516	3.22696	3.19749	3.04846	3.01155	3.09712	2.81128	2.45333	2.20444	2.37155	2.1586	1.98247	1.90548	1.79334	1.72222	1.6473	1.6707	1.56277	1.49193	1.47647	1.2594
Austria	AUT	Agriculture, forestry, and fishing, value added (current US$)	NV.AGR.TOTL.CD																	2.19367e+09	2.27324e+09	2.73937e+09	3.17112e+09	3.5502e+09	2.81788e+09	2.59872e+09	2.46092e+09	2.43547e+09	2.17539e+09	3.19586e+09	3.97028e+09	4.0648e+09	4.00855e+09	5.15557e+09	4.88584e+09	4.78592e+09	4.19681e+09	4.82693e+09	5.20304e+09	4.70343e+09	4.05468e+09	3.91415e+09	3.74167e+09	3.24995e+09	3.29979e+09	3.35051e+09	3.91294e+09	4.45094e+09	3.98086e+09
Austria	AUT	Annual freshwater withdrawals, agriculture (% of total freshwater withdrawal)	ER.H2O.FWAG.ZS																					2.69284	3.30411	3.89848	4.47664	5.03924	5.5869	4.96516	4.35882	3.76731	3.1901	2.62667	2.67702	2.72933	2.78373	2.84034	2.89931	2.8196	2.74416	2.73533	2.7265	2.74855	2.77096	2.79374	2.73847	2.68218	2.62485
Austria	AUT	Rural population living in areas where elevation is below 5 meters (% of total population)	EN.POP.EL5M.RU.ZS																															0										0
Austria	AUT	Agricultural nitrous oxide emissions (% of total)	EN.ATM.NOXE.AG.ZS											44.2194	44.5634	43.1244	41.5354	41.1024	41.2774	42.7382	42.1675	42.9099	43.395	44.0572	43.9888	46.8657	47.7532	49.3216	52.6158	51.1755	53.341	52.0527	52.9134	66.1224	65.1731	65.7447	64.086	64.7826	63.3987	63.113	62.931	62.203	61.3391	60.1307	61.8834	60.6897	58.7558	67.5462	67.3684
Austria	AUT	Agricultural nitrous oxide emissions (thousand metric tons of CO2 equivalent)	EN.ATM.NOXE.AG.KT.CE																															3240	3200	3090	2980	2980	2910	2960	2920	2880	2840	2760	2760	2640	2550	2560	2560
Austria	AUT	Agricultural methane emissions (% of total)	EN.ATM.METH.AG.ZS											52.2314	53.6123	53.3949	52.9015	53.5096	53.4909	52.8418	52.7681	53.0609	53.1251	52.2448	51.3483	51.4559	51.5323	51.6349	51.2651	51.0782	50.9343	48.9105	48.7782	56.7848	56.9939	56.8021	56.3239	57.3987	56.8182	58.0384	58.9155	59.1837	59.8691	60.2908	60.7955	60.7595	60.1407	59.7156	60.9964
Austria	AUT	Agricultural methane emissions (thousand metric tons of CO2 equivalent)	EN.ATM.METH.AG.KT.CE																															6570	6560	6430	6190	6090	5750	5740	5650	5510	5490	5390	5350	5280	5130	5040	5020
Austria	AUT	Access to electricity, rural (% of rural population)	EG.ELC.ACCS.RU.ZS																															100	100	100	100	100	100	100	100	100	100	100	100	100	100	100	100
Austria	AUT	Cereal yield (kg per hectare)	AG.YLD.CREL.KG		2520.8	2568.4	2509.9	2621.7	2330.1	2940.6	3251	3343.1	3555.7	3192.3	3656.4	3402.6	3855.5	4070.9	3752.7	4173.9	4096.2	4394.2	3729.2	4515.6	4147.1	4778.8	4755.5	5091.4	5269.4	4824.9	4962.9	5546	5289.7	5577.3	5456.5	5152.7	5088.8	5391.7	5502	5391	5900.9	5675.3	5926.9	5403.9	5856.2	5831	5255.4	6495.5	6133.1
Austria	AUT	Surface area (sq. km)	AG.SRF.TOTL.K2		83879	83879	83879	83879	83879	83879	83879	83879	83879	83879	83879	83879	83879	83879	83879	83879	83879	83879	83879	83879	83879	83879	83879	83879	83879	83879	83879	83879	83879	83879	83879	83879	83879	83879	83879	83879	83879	83879	83879	83879	83879	83879	83879	83879	83879
Austria	AUT	Livestock production index (2014-2016 = 100)	AG.PRD.LVSK.XD		67.09	70.99	72.15	72.34	72.39	72.12	77.3	79.7	79.73	79.59	80.77	79.48	79.83	83.82	84.87	86.07	86.29	88	92.23	93.44	94.25	95.57	95.72	100.53	99.93	100.58	101.02	98.12	96.67	97.58	95.72	96.13	94.48	93.2	86.88	89.84	89.2	90.14	91.79	92.53	93.29	92.96	92.36	91.54	89.8
Austria	AUT	Food production index (2014-2016 = 100)	AG.PRD.FOOD.XD		79.14	78	83.01	85.43	74.22	81.32	86.89	91.3	89.14	88.41	86.92	84.36	87.52	89.14	89.72	91.62	88.88	93.43	93.78	98.3	94.06	105.29	99.14	102.44	98.56	99.64	98.27	102.97	98.28	99.88	97.92	94.84	94.28	94.29	91.09	91.14	93.31	95.07	97.58	95.64	97.55	96.95	94.3	99.59	95.6
Austria	AUT	Crop production index (2014-2016 = 100)	AG.PRD.CROP.XD		98.95	89.47	100.86	106.94	77.16	96.41	102.59	110.3	104.55	102.84	96.95	92.27	100.1	97.81	97.61	100.66	93.06	102.27	96.2	106.19	93.64	121.18	104.67	105.46	96.17	97.97	93.63	110.86	100.81	103.55	101.47	92.65	93.89	96.03	98.04	93.51	100.57	103.61	107.42	100.96	104.79	103.57	97.56	112.92	105.23
Austria	AUT	Cereal production (metric tons)	AG.PRD.CREL.MT		2274011	2305937	2229471	2349312	2019628	2648957	2934871	3046205	3406075	3070552	3545643	3318492	3787094	4014005	3704116	4277716	4203640	4628713	3982485	4826198	4356211	5026041	5075517	5353319	5551181	5108350	4964599	5359343	5009116	5289752	5044859	4322590	4206456	4435935	4451882	4.49485e+06	5.01061e+06	4.77266e+06	4.8091e+06	4.49438e+06	4.83709e+06	4.76261e+06	4.26951e+06	5.32371e+06	4.90706e+06
Austria	AUT	Agricultural machinery, tractors per 100 sq. km of arable land	AG.LND.TRAC.ZS		792.025	879.167	987.313	1073.65	1155.01	1275.71	1361.64	1432.29	1510.95	1569.86	1630.02	1690.51	1833.76	1878.56	1919.26	1934.21	2012.01	2023.27	2087.33	2083.98	2080.7	2124.17	2265.88	2256.47	2251.8	2265.88	2265.88	2410.45	2408.8	2373.65	2352.94	2374.65	2415.9	2424.46	2517.81	2517.73	2506.22	2450.14	2394.64	2394.77	2410.44	2408.87	2412.47	2408.67	2401.16
Austria	AUT	Rural land area (sq. km)	AG.LND.TOTL.RU.K2																															80492										80319.2
Austria	AUT	Land area (sq. km)	AG.LND.TOTL.K2		82520	82520	82520	82520	82520	82520	82520	82520	82520	82520	82520	82520	82520	82520	82520	82520	82520	82520	82520	82520	82520	82520	82520	82520	82520	82520	82520	82520	82520	82520	82520	82520	82520	82520	82520	82520	82520	82520	82520	82520	82520	82520	82520	82520	82520
Austria	AUT	Average precipitation in depth (mm per year)	AG.LND.PRCP.MM		1110	1110	1110	1110	1110	1110	1110	1110	1110	1110	1110	1110	1110	1110	1110	1110	1110	1110	1110	1110	1110	1110	1110	1110	1110	1110	1110	1110	1110	1110	1110	1110	1110	1110	1110	1110	1110	1110	1110	1110	1110	1110	1110	1110	1110
Austria	AUT	Agricultural irrigated land (% of total agricultural land)	AG.LND.IRIG.AG.ZS																																												1.17842		1.40017
Austria	AUT	Forest area (% of land area)	AG.LND.FRST.ZS																															45.7546	45.8303	45.906	45.9817	46.0574	46.1331	46.2088	46.2845	46.3602	46.4359	46.5116	46.542	46.5724	46.6027	46.6331	46.6635
Austria	AUT	Forest area (sq. km)	AG.LND.FRST.K2																															37756.7	37819.2	37881.6	37944.1	38006.6	38069.1	38131.5	38194	38256.5	38318.9	38381.4	38406.5	38431.5	38456.6	38481.6	38506.7
Austria	AUT	Rural land area where elevation is below 5 meters (% of total land area)	AG.LND.EL5M.RU.ZS																															0										0
Austria	AUT	Rural land area where elevation is below 5 meters (sq. km)	AG.LND.EL5M.RU.K2																															0										0
Austria	AUT	Permanent cropland (% of land area)	AG.LND.CROP.ZS		0.787688	0.787688	0.787688	0.811924	0.824043	0.848279	0.848279	0.860397	1.15124	1.15124	1.13912	1.13912	1.18759	1.18759	1.18759	1.18759	1.18759	1.18759	1.19971	1.19971	1.19971	1.19971	0.933107	0.933107	0.933107	0.896752	0.896752	0.896752	0.896752	0.957344	0.957344	0.848279	0.957344	0.920989	0.945225	0.920989	0.884634	0.872516	0.860397	0.860397	0.860397	0.860397	0.860397	0.799806	0.799806
Austria	AUT	Land under cereal production (hectares)	AG.LND.CREL.HA		902089	897794	888269	896099	866741	900828	902756	911199	957929	961847	969719	975268	982257	986019	987058	1024869	1026231	1053361	1067918	1068780	1050430	1051744	1067296	1051447	1053466	1058754	1000352	966344	946951	948437	924565	838900	826603	822728	809135	833764	849121	840960	811405	831695	825984	816775	812408	819595	800099
Austria	AUT	Arable land (% of land area)	AG.LND.ARBL.ZS		20.4678	20.3708	20.0679	20.08	20.1163	19.5831	19.3892	19.4014	19.2075	19.2196	19.2317	19.2438	18.3471	18.3471	18.3107	18.4198	18.5288	18.747	18.4561	18.6137	18.7712	18.6016	17.4382	17.5109	17.5473	17.4382	17.4382	17.6684	17.6806	17.2807	17.5109	17.4018	17.1958	17.2443	17.1352	17.0868	17.0383	17.0141	16.9898	16.9535	16.808	16.7838	16.7236	16.7147	16.7317
Austria	AUT	Arable land (hectares per person)	AG.LND.ARBL.HA.PC		0.238347	0.235769	0.230775	0.229381	0.228308	0.220703	0.21689	0.215902	0.213007	0.212399	0.211586	0.210493	0.199575	0.199236	0.199369	0.200911	0.202023	0.204567	0.201737	0.203459	0.204658	0.202663	0.190296	0.191101	0.191408	0.190098	0.189977	0.192213	0.191481	0.185729	0.186334	0.183147	0.179492	0.179307	0.1779	0.177158	0.176455	0.176011	0.175418	0.174623	0.172463	0.171369	0.169925	0.168784	0.167809
Austria	AUT	Arable land (hectares)	AG.LND.ARBL.HA		1689000	1681000	1656000	1657000	1660000	1616000	1600000	1601000	1585000	1586000	1587000	1588000	1514000	1514000	1511000	1520000	1529000	1547000	1523000	1536000	1549000	1535000	1439000	1445000	1448000	1439000	1439000	1458000	1459000	1426000	1445000	1436000	1419000	1423000	1414000	1410000	1406000	1404000	1402000	1399000	1387000	1385000	1380030	1379300	1380700
Austria	AUT	Agricultural land (% of land area)	AG.LND.AGRI.ZS		43.0853	42.7896	42.2904	42.1292	41.9801	41.2748	40.8834	40.7089	40.6095	40.4241	40.2436	40.0763	39.0475	38.8669	38.6512	38.5785	38.507	38.5458	38.0865	38.0635	38.238	38.0841	36.6687	36.7571	36.8093	36.6796	36.6941	36.9401	36.968	36.6444	36.802	36.5124	36.3427	36.2833	36.1258	36.0313	35.9258	35.8689	35.8119	35.6302	35.3381	35.1697	34.964	34.7479	34.6195
Austria	AUT	Agricultural land (sq. km)	AG.LND.AGRI.K2		35554	35310	34898	34765	34642	34060	33737	33593	33511	33358	33209	33071	32222	32073	31895	31835	31776	31808	31429	31410	31554	31427	30259	30332	30375	30268	30280	30483	30506	30239	30369	30130	29990	29941	29811	29733	29646	29599	29552	29402	29161	29022	28852.3	28674	28568
Austria	AUT	Fertilizer consumption (kilograms per hectare of arable land)	AG.CON.FERT.ZS		148.909	172.626	196.862	209.096	218.843	134.222	260.348	227.041	265.895	257.136	277.217	260.707	273.573	223.524	207.123	244.427	246.223	253.602	264.544	265.169	254.877	231.767	266.678	270.104	268.289	217.095	207.644	216.187	187.937	212.693	199.792	185.933	184.637	175.685	167.61	168.323	187.312	175.454	165.985	161.139	157.328	162.326	137.419	137.518	131.703
Austria	AUT	Fertilizer consumption (% of fertilizer production)	AG.CON.FERT.PT.ZS		119.232	128.339	142.991	141.519	136.394	72.8126	127.043	109.403	124.32	127.007	124.042	112.397	110.976	91.2689	90.3995	108.003	95.9172	98.3263	105.251	100.568	118.347	103.774	126.192	110.849	130.67	128.666	95.9538	110.908	94.2268	101.269	84.4152	101.521	88.2155	88.968	89.0977	76.0692	90.5021	77.9551	79.4235	95.1194	75.1943
Austria	AUT	Agricultural machinery, tractors	AG.AGR.TRAC.NO		133773	147788	163499	177904	191731	206155	217863	229309	239486	248980	258684	268453	277631	284414	290000	294000	307637	313000	317900	320100	322300	326060	326060	326060	326060	326060	326060	351444	351444	338482	340000	341000	342816	345000	356018	355000	352375	344000	335728	335028	334328	333628	332928	332228	331528
Azerbaijan	AZE	Agricultural raw materials exports (% of merchandise exports)	TX.VAL.AGRI.ZS.UN																																					8.34663	15.8205	9.11269	2.83244	2.37748	0.845395	1.25974	1.50899	1.1451	1.03375
Azerbaijan	AZE	Agricultural raw materials imports (% of merchandise imports)	TM.VAL.AGRI.ZS.UN																																					1.00684	2.02056	1.71873	1.73222	1.66316	1.42835	1.15815	0.951393	0.852555	1.02142
Azerbaijan	AZE	Rural population (% of total population)	SP.RUR.TOTL.ZS	47.337	47.636	47.936	48.236	48.536	48.836	49.136	49.436	49.737	50.037	49.992	49.538	49.083	48.629	48.302	48.103	47.904	47.706	47.508	47.345	47.223	47.103	46.982	46.861	46.701	46.502	46.303	46.105	45.906	45.943	46.251	46.559	46.868	47.176	47.485	47.794	48.104	48.412	48.722	48.815	48.614	48.413	48.213	48.012	47.811	47.611
Azerbaijan	AZE	Rural population growth (annual %)	SP.RUR.TOTL.ZG		4.43982	3.60834	3.58807	3.95714	3.62068	3.48893	3.20524	2.98939	2.89476	2.0351	1.20928	1.11022	0.953163	1.13268	1.27026	1.18877	1.21833	1.27156	1.23594	1.20051	1.31184	1.32502	1.33766	1.31681	1.11854	1.06145	1.11118	1.00069	1.5317	2.05259	1.99418	2.17309	2.17083	2.00134	1.80428	1.65834	1.60291	1.58743	1.06828	0.408911	0.360451	0.332206	0.339884	0.455913	0.603075
Azerbaijan	AZE	Rural population	SP.RUR.TOTL	1843539	1927233	1998044	2071037	2154634	2234076	2313397	2388748	2461235	2533523	2585611	2617068	2646285	2671629	2702062	2736604	2769330	2803276	2839149	2874457	2909173	2947588	2986904	3027127	3067252	3101753	3134852	3169880	3201760	3251179	3318602	3385445	3459819	3535747	3607222	3672897	3734314	3794654	3855372	3896779	3912746	3926875	3939942	3953356	3971421	3995444
Azerbaijan	AZE	Employment in agriculture (% of total employment) (modeled ILO estimate)	SL.AGR.EMPL.ZS																																40.87	41.41	41.32	42.2	43.31	43.35	42.92	42.3	42.31	41.01	39.95	40.19	39.89	39.54	39.32
Azerbaijan	AZE	Employment in agriculture, male (% of male employment) (modeled ILO estimate)	SL.AGR.EMPL.MA.ZS																																37.47	37.77	37.72	39.21	39.82	40.02	38.86	37.93	37.7	36.56	37.48	40.94	40.92	40.91	41.1
Azerbaijan	AZE	Employment in agriculture, female (% of female employment) (modeled ILO estimate)	SL.AGR.EMPL.FE.ZS																																45.09	45.91	45.68	45.77	47.41	47.25	47.69	47.44	47.75	46.2	42.79	39.34	38.73	38.03	37.35
Azerbaijan	AZE	Agriculture, forestry, and fishing, value added (% of GDP)	NV.AGR.TOTL.ZS																															26.5007	30.4828	26.0596	27.1096	32.3457	25.3445	24.9616	20.1279	18.148	18.3995	16.0849	14.8375	13.9546	12.4257	10.988	9.08684
Azerbaijan	AZE	Agriculture, forestry, and fishing, value added (current US$)	NV.AGR.TOTL.CD																															2.34743e+09	2.68016e+09	1.16306e+08	425620000	3.85985e+08	6.12666e+08	7.92863e+08	7.97516e+08	8.06927e+08	8.42961e+08	8.48122e+08	8.46881e+08	8.70191e+08	9.04185e+08	9.53801e+08	1.20362e+09
Azerbaijan	AZE	Annual freshwater withdrawals, agriculture (% of total freshwater withdrawal)	ER.H2O.FWAG.ZS																																	67.4608	70.1278	75.042	75.5374	74.8098	73.9498	64.9419	56.4422	58.0314	58.2013	63.286	62.3341	65.5566	66.5267
Azerbaijan	AZE	Rural population living in areas where elevation is below 5 meters (% of total population)	EN.POP.EL5M.RU.ZS																															0										0
Azerbaijan	AZE	Agricultural nitrous oxide emissions (% of total)	EN.ATM.NOXE.AG.ZS											86.4962	86.9891	86.673	86.5942	86.2082	85.3917	84.8446	84.9433	84.6049	84.2239	84.108	83.5571	83.4514	83.8952	84.0924	84.0565	84.1731	84.2339	83.6361	83.2927	90.5263	83.1615	81.1765	78.2979	77.13	75.8929	75.463	76.2115	76.5217	77.2152	77.3109	78.9883	79.5539	79.7834	80.3448	80.339
Azerbaijan	AZE	Agricultural nitrous oxide emissions (thousand metric tons of CO2 equivalent)	EN.ATM.NOXE.AG.KT.CE																															2580	2420	2070	1840	1720	1700	1630	1730	1760	1830	1840	2030	2140	2210	2330	2370
Azerbaijan	AZE	Agricultural methane emissions (% of total)	EN.ATM.METH.AG.ZS											55.1172	55.599	54.9931	53.8037	52.7032	51.6887	50.004	48.5172	47.5224	46.3574	45.289	44.0313	42.9124	41.8399	41.1597	40.0281	39.0031	38.2535	37.187	37.229	19.4021	19.697	17.8692	17.7171	17.2464	17.7778	17.2486	17.1598	16.9154	16.706	16.4229	16.0417	15.4183	15.0729	14.6226	14.1873
Azerbaijan	AZE	Agricultural methane emissions (thousand metric tons of CO2 equivalent)	EN.ATM.METH.AG.KT.CE																															3180	3120	2650	2530	2380	2400	2470	2610	2720	2830	2920	3080	3170	3310	3410	3500
Azerbaijan	AZE	Access to electricity, rural (% of rural population)	EG.ELC.ACCS.RU.ZS																																									98.0661	97.6159	100	98.2488	98.5409	98.8129
Azerbaijan	AZE	Cereal yield (kg per hectare)	AG.YLD.CREL.KG																																	2113.9	1617.9	1622.7	1507	1608.4	1669.4	1581.1	2080	2335.2	2600.7	2623.2	2604.1	2588.8	2593.1
Azerbaijan	AZE	Surface area (sq. km)	AG.SRF.TOTL.K2		86600	86600	86600	86600	86600	86600	86600	86600	86600	86600	86600	86600	86600	86600	86600	86600	86600	86600	86600	86600	86600	86600	86600	86600	86600	86600	86600	86600	86600	86600	86600	86600	86600	86600	86600	86600	86600	86600	86600	86600	86600	86600	86600	86600	86600
Azerbaijan	AZE	Livestock production index (2014-2016 = 100)	AG.PRD.LVSK.XD																																	46.46	41.3	38.64	39.13	40.86	43.66	47.33	49.55	51.72	53.9	56.73	59.84	62.86	64.74
Azerbaijan	AZE	Food production index (2014-2016 = 100)	AG.PRD.FOOD.XD																																	50.94	42.23	38.26	37.15	42.1	40.63	43.11	47.89	53.44	59.71	63.53	66.77	67.07	74.89
Azerbaijan	AZE	Crop production index (2014-2016 = 100)	AG.PRD.CROP.XD																																	74.99	60.61	52.45	47.84	54.75	43.96	44.74	50.48	59.32	68.27	71.78	75.83	75.35	90.59
Azerbaijan	AZE	Cereal production (metric tons)	AG.PRD.CREL.MT																																	1325023	1136987	1024216	909592	999404	1.07472e+06	915652	1.06531e+06	1.49622e+06	1955915	2133184	1993208	2086640	2056186
Azerbaijan	AZE	Agricultural machinery, tractors per 100 sq. km of arable land	AG.LND.TRAC.ZS																																	194.779	179.508	168.252	166.107	158.847	155.596	153.07	150.019	148.181	147.399	147.45	147.397	147.221	83.8867
Azerbaijan	AZE	Rural land area (sq. km)	AG.LND.TOTL.RU.K2																															82984.6										82662.8
Azerbaijan	AZE	Land area (sq. km)	AG.LND.TOTL.K2		83217	83217	83217	83217	83217	83217	83217	83217	83217	83217	83217	83217	83217	83217	83217	83217	83217	83217	83217	83217	83217	83217	83217	83217	83217	83217	83217	83217	83217	83217	83217	83217	83217	83217	83217	83217	83217	83092	82705	82605	82604	82618	82652	82672	82660
Azerbaijan	AZE	Average precipitation in depth (mm per year)	AG.LND.PRCP.MM																																	447	447	447	447	447	447	447	447	447	447	447	447	447	447
Azerbaijan	AZE	Agricultural irrigated land (% of total agricultural land)	AG.LND.IRIG.AG.ZS																																										29.9857	29.9901	29.9289	30.0322	30.0509
Azerbaijan	AZE	Forest area (% of land area)	AG.LND.FRST.ZS																																	11.4548	11.5059	11.5569	11.608	11.659	11.7101	11.7788	11.8853	11.9511	12.006	12.0588	12.1086	12.1605	12.217
Azerbaijan	AZE	Forest area (sq. km)	AG.LND.FRST.K2																																	9532.36	9574.84	9617.32	9659.8	9702.28	9744.76	9787.24	9829.72	9872.2	9917.48	9962.75	10008	10053.3	10098.6
Azerbaijan	AZE	Rural land area where elevation is below 5 meters (% of total land area)	AG.LND.EL5M.RU.ZS																															0										0
Azerbaijan	AZE	Rural land area where elevation is below 5 meters (sq. km)	AG.LND.EL5M.RU.K2																															0										0
Azerbaijan	AZE	Permanent cropland (% of land area)	AG.LND.CROP.ZS																																	3.72881	3.73121	3.70958	3.71919	3.15921	3.13398	3.00871	2.8644	2.86665	2.74805	2.73427	2.73194	2.69499	2.67965
Azerbaijan	AZE	Land under cereal production (hectares)	AG.LND.CREL.HA																																	626829	702734	631164	603597	621357	643759	579134	512170	640713	752066	813191	765399	806034	792935
Azerbaijan	AZE	Arable land (% of land area)	AG.LND.ARBL.ZS																																	20.4826	20.6184	20.7121	20.7446	21.4475	21.6446	21.7795	22.0652	22.1004	22.2229	22.2385	22.2439	22.2651	22.2986
Azerbaijan	AZE	Arable land (hectares per person)	AG.LND.ARBL.HA.PC																																	0.230898	0.228932	0.226892	0.224637	0.229911	0.229796	0.2287	0.228605	0.226822	0.226317	0.22483	0.223279	0.221598	0.219642
Azerbaijan	AZE	Arable land (hectares)	AG.LND.ARBL.HA																																	1704500	1715800	1723600	1726300	1784800	1801200	1809700	1824900	1825600	1835700	1837300	1838500	1840700	1843200
Azerbaijan	AZE	Agricultural land (% of land area)	AG.LND.AGRI.ZS		53.429	53.429	53.429	53.429	53.429	53.429	53.429	53.429	53.429	53.429	53.429	53.429	53.429	53.429	53.429	53.429	53.429	53.429	53.429	53.429	53.429	53.429	53.429	53.429	53.429	53.429	53.429	53.429	53.429	53.429	53.429	53.429	53.554	53.9073	53.9445	54.3903	55.1414	56.3484	56.7366	57.3864	57.45	57.4318	57.5255	57.5152	57.5684
Azerbaijan	AZE	Agricultural land (sq. km)	AG.LND.AGRI.K2		44462	44462	44462	44462	44462	44462	44462	44462	44462	44462	44462	44462	44462	44462	44462	44462	44462	44462	44462	44462	44462	44462	44462	44462	44462	44462	44462	44462	44462	44462	44462	44462	44566	44860	44891	45262	45887	46821	46924	47404	47456	47449	47546	47549	47586
Azerbaijan	AZE	Fertilizer consumption (kilograms per hectare of arable land)	AG.CON.FERT.ZS																																	44.0012	31.4722	22.6271	22.5917	9.30076	13.1579	8.73073	7.56206	2.24584	6.48254	10.4338	7.6421	11.9748	13.3605
Azerbaijan	AZE	Fertilizer consumption (% of fertilizer production)	AG.CON.FERT.PT.ZS																																	60.9756	108	130	487.5	553.333	474
Azerbaijan	AZE	Agricultural machinery, tractors	AG.AGR.TRAC.NO																																	33200	30800	29000	28675	28351	28026	27701	27377	27052	27058	27091	27099	27099	15462
Burundi	BDI	Agricultural raw materials exports (% of merchandise exports)	TX.VAL.AGRI.ZS.UN						18.4304									8.31571	4.69189	5.10995																	4.92818	2.75703	2.72611	1.6083	0.312902	0.195993	0.33409	7.14258	0.71578	1.3279	0.320238	0.554081	2.20043
Burundi	BDI	Agricultural raw materials imports (% of merchandise imports)	TM.VAL.AGRI.ZS.UN						3.98832									5.23115	5.17405	3.98672																	2.08912	1.67972	1.93378	1.68362	2.33196	1.47114	2.22465	2.40381	2.5319	2.45572	1.3068	1.1442	1.35434
Burundi	BDI	Rural population (% of total population)	SP.RUR.TOTL.ZS	97.923	97.885	97.846	97.807	97.767	97.706	97.605	97.499	97.389	97.274	97.155	97.03	96.899	96.764	96.623	96.475	96.322	96.162	95.995	95.822	95.661	95.497	95.326	95.15	94.967	94.779	94.583	94.38	94.17	93.953	93.729	93.545	93.363	93.177	92.986	92.789	92.588	92.382	92.17	91.964	91.754	91.539	91.318	91.092	90.861	90.625
Burundi	BDI	Rural population growth (annual %)	SP.RUR.TOTL.ZG		2.45451	2.46497	2.04177	2.8044	2.69856	2.28104	2.3997	2.23837	2.00776	1.99852	2.25095	-0.215413	-0.356033	2.3042	2.25463	1.99586	2.32253	2.63759	2.2174	3.9837	3.87071	2.27395	2.47882	2.2272	1.96235	1.66861	2.06109	1.96479	1.68297	1.78937	1.80806	2.42063	-3.52527	0.354651	5.80361	-0.255222	-0.334856	1.63462	2.14777	1.8131	2.24053	2.55241	2.88957	3.46075	3.43972
Burundi	BDI	Rural population	SP.RUR.TOTL	2689581	2756414	2825203	2883480	2965489	3046604	3116897	3192598	3264866	3331079	3398321	3475683	3468204	3455878	3536433	3617072	3689989	3776693	3877632	3964575	4125700	4288525	4387161	4497270	4598557	4689688	4768597	4867902	4964492	5048750	5139904	5233682	5361916	5176187	5194577	5504970	5490938	5472582	5562773	5683541	5787529	5918664	6071677	6249682	6469754	6696167
Burundi	BDI	Employment in agriculture (% of total employment) (modeled ILO estimate)	SL.AGR.EMPL.ZS																																92.13	92.13	92.19	92.22	92.3	92.37	92.35	92.21	91.99	91.76	91.48	91.17	90.93	90.62	90.3
Burundi	BDI	Employment in agriculture, male (% of male employment) (modeled ILO estimate)	SL.AGR.EMPL.MA.ZS																																86.92	86.93	86.99	87.01	87.15	87.4	87.4	87.15	86.77	86.37	85.93	85.46	84.99	84.84	84.16
Burundi	BDI	Employment in agriculture, female (% of female employment) (modeled ILO estimate)	SL.AGR.EMPL.FE.ZS																																96.84	96.82	96.83	96.85	96.85	96.79	96.77	96.75	96.68	96.62	96.5	96.33	96.31	95.85	95.86
Burundi	BDI	Agriculture, forestry, and fishing, value added (% of GDP)	NV.AGR.TOTL.ZS											65.3314	64.7618	60.7731	63.3136	61.0342	61.3036	59.4755	55.5802	53.964	53.8322	57.5719	58.1426	52.6127	53.4822	54.6599	55.952	52.5196	50.5564	48.2156	47.1221	51.0569	48.5979	48.0045	47.1698	40.7323	42.0227	53.3809	42.4219	44.5387	47.6353	44.107	43.8431	43.3336	42.8413	41.9026	40.8481
Burundi	BDI	Agriculture, forestry, and fishing, value added (current US$)	NV.AGR.TOTL.CD											1.58581e+08	1.63745e+08	1.49991e+08	1.92689e+08	2.10729e+08	258080000	2.66696e+08	3.04321e+08	3.29302e+08	4.21236e+08	5.29504e+08	5.63429e+08	5.33083e+08	5.79173e+08	5.39571e+08	6.43436e+08	6.31141e+08	5.72028e+08	5.21888e+08	5.24904e+08	5.78015e+08	5.67331e+08	5.19907e+08	4.42751e+08	3.76786e+08	4.20407e+08	4.63898e+08	4.12721e+08	3.98074e+08	3.8493e+08	3.83946e+08	3.84414e+08	3.57673e+08	3.36156e+08	3.83517e+08	4.5632e+08
Burundi	BDI	Annual freshwater withdrawals, agriculture (% of total freshwater withdrawal)	ER.H2O.FWAG.ZS																												64	66.5323	68.4964	70.0644	71.345	72.4107	73.3114	74.0826	74.7504	75.3342	75.8491	76.3064	76.7154	77.0833	77.5086	77.9385	78.3732	78.8128	79.2574
Burundi	BDI	Rural population living in areas where elevation is below 5 meters (% of total population)	EN.POP.EL5M.RU.ZS																															0										0
Burundi	BDI	Agricultural nitrous oxide emissions (% of total)	EN.ATM.NOXE.AG.ZS											80.3349	80.4901	81.3024	81.5989	81.7933	81.6769	81.5093	81.3309	81.083	81.1597	78.245	75.1855	74.9563	74.6956	73.9882	73.0678	74.47	73.2502	73.635	72.2362	76.4706	76.6667	76.2295	74.5902	73.5043	73.7705	73.5537	73.7705	68.2171	68.1818	67.6692	67.4074	66.6667	65.2174	65.493	64.8276
Burundi	BDI	Agricultural nitrous oxide emissions (thousand metric tons of CO2 equivalent)	EN.ATM.NOXE.AG.KT.CE																															910	920	930	910	860	900	890	900	880	900	900	910	900	900	930	940
Burundi	BDI	Agricultural methane emissions (% of total)	EN.ATM.METH.AG.ZS											41.1432	41.4744	42.4449	43.6173	43.6751	44.038	43.7159	43.73	43.0957	43.0837	37.1224	31.6817	31.0023	30.5777	30.7912	28.5131	31.7549	30.3162	30.0328	29.4633	38.4615	38.125	36.9697	35.3293	32.7273	32.3529	32.3353	33.5329	31.4465	33.557	36.4286	38.6861	38.6364	40.7692	43.4109	46.0938
Burundi	BDI	Agricultural methane emissions (thousand metric tons of CO2 equivalent)	EN.ATM.METH.AG.KT.CE																															600	610	610	590	540	550	540	560	500	500	510	530	510	530	560	590
Burundi	BDI	Access to electricity, rural (% of rural population)	EG.ELC.ACCS.RU.ZS
Burundi	BDI	Cereal yield (kg per hectare)	AG.YLD.CREL.KG		946.2	1010.6	919.6	991.9	983.6	975.8	997.3	1045.7	1066.6	1092.3	1110.7	1024.8	1110	973.3	1104.7	1104.8	1110.1	1234.2	1100	1063.5	1080.4	1075.4	1094	1108.9	1152.5	1213.5	1228.2	1194.3	1369	1348.5	1368.9	1391.4	1394.1	1274.8	1331.9	1386.3	1434	1275.9	1309.5	1228.2	1283.5	1308.8	1284.1	1328.1	1344.3
Burundi	BDI	Surface area (sq. km)	AG.SRF.TOTL.K2		27830	27830	27830	27830	27830	27830	27830	27830	27830	27830	27830	27830	27830	27830	27830	27830	27830	27830	27830	27830	27830	27830	27830	27830	27830	27830	27830	27830	27830	27830	27830	27830	27830	27830	27830	27830	27830	27830	27830	27830	27830	27830	27830	27830	27830
Burundi	BDI	Livestock production index (2014-2016 = 100)	AG.PRD.LVSK.XD		35.41	36.04	36.11	37.33	40.31	41.87	44.64	46.52	52.14	52.84	54.29	58.56	60.94	62.03	66.56	75.44	69.35	69.67	68.85	66.37	58.19	59.22	61.93	63.14	60.7	69.31	70.32	75.11	75.44	65.92	73.86	71.35	71.5	67.59	57.11	53.68	49.74	52.35	62.82	57.36	53.51	52.64	53.14	49.48	64.42
Burundi	BDI	Food production index (2014-2016 = 100)	AG.PRD.FOOD.XD		49.95	50.19	50.88	54.68	55.03	55.29	57.37	58.95	58.74	59.23	60.61	55.81	62.49	57.9	63.87	65.32	66.62	63.13	62.97	62.34	65.75	64.73	63.83	63.95	71.96	76.05	78	80.17	76.26	81.19	83.94	85.67	83.79	72.41	76.01	77.1	77.78	72.43	75.89	72.93	78.63	80.81	83.17	79.12	80.79
Burundi	BDI	Crop production index (2014-2016 = 100)	AG.PRD.CROP.XD		49.34	49.18	48.98	54.31	53.79	54.05	56.56	57.67	56.66	58.08	59.77	53.64	60.47	56.58	60.76	61.94	63.41	60.78	61.34	59.88	67.33	63.23	63.98	63.04	72.22	75.37	78.13	79.5	75.03	81.01	83.48	85.82	82.28	73.01	75.58	76.91	76.92	71.2	75.21	80.61	88.37	103.09	87.59	105.13	84.72
Burundi	BDI	Cereal production (metric tons)	AG.PRD.CREL.MT		130000	129150	130080	148680	148278	152037	154700	164900	162233	168887	171722	155486	175827	143009	179475	181600	185500	202042	213400	216600	227000	221000	227000	224000	256000	266000	279300	291700	295900	293300	299800	306100	299700	224724	269037	272649	304757	260539	264518	254735	283645	292395	282588	290589	296951
Burundi	BDI	Agricultural machinery, tractors per 100 sq. km of arable land	AG.LND.TRAC.ZS		0.0296296	0.0285714	0.0276243	0.0268817	0.026455	0.0265604	0.0380711	0.0375	0.0302419	0.0425532	0.0430571	0.0334821	0.0430108	0.0537634	0.107527	0.160428	0.212314	0.855615	0.913978	0.967742	1.02151	1.07527	1.1828	1.29032	1.39785	1.50538	1.6129	1.72043	1.75269	1.75269	1.77419	1.82796
Burundi	BDI	Rural land area (sq. km)	AG.LND.TOTL.RU.K2																															24622.4										24469.9
Burundi	BDI	Land area (sq. km)	AG.LND.TOTL.K2		25680	25680	25680	25680	25680	25680	25680	25680	25680	25680	25680	25680	25680	25680	25680	25680	25680	25680	25680	25680	25680	25680	25680	25680	25680	25680	25680	25680	25680	25680	25680	25680	25680	25680	25680	25680	25680	25680	25680	25680	25680	25680	25680	25680	25680
Burundi	BDI	Average precipitation in depth (mm per year)	AG.LND.PRCP.MM		1274	1274	1274	1274	1274	1274	1274	1274	1274	1274	1274	1274	1274	1274	1274	1274	1274	1274	1274	1274	1274	1274	1274	1274	1274	1274	1274	1274	1274	1274	1274	1274	1274	1274	1274	1274	1274	1274	1274	1218	1274	1274	1274	1274	1274
Burundi	BDI	Agricultural irrigated land (% of total agricultural land)	AG.LND.IRIG.AG.ZS
Burundi	BDI	Forest area (% of land area)	AG.LND.FRST.ZS																															10.7664	10.4449	10.1235	9.8021	9.48069	9.15927	8.83785	8.51643	8.19502	7.8736	7.55218	7.55218	7.55218	7.55218	7.55218	7.55218
Burundi	BDI	Forest area (sq. km)	AG.LND.FRST.K2																															2764.8	2682.26	2599.72	2517.18	2434.64	2352.1	2269.56	2187.02	2104.48	2021.94	1939.4	1939.4	1939.4	1939.4	1939.4	1939.4
Burundi	BDI	Rural land area where elevation is below 5 meters (% of total land area)	AG.LND.EL5M.RU.ZS																															0										0
Burundi	BDI	Rural land area where elevation is below 5 meters (sq. km)	AG.LND.EL5M.RU.K2																															0										0
Burundi	BDI	Permanent cropland (% of land area)	AG.LND.CROP.ZS		8.95639	8.95639	8.95639	8.95639	9.34579	9.34579	9.7352	9.7352	9.92991	10.1246	10.1246	10.514	11.6822	11.6822	11.6822	11.6822	12.4611	12.4611	12.4611	12.4611	12.4611	12.4611	12.4611	12.4611	12.4611	13.2399	13.6293	14.0187	14.0187	14.0187	14.0187	14.4081	14.4081	14.4081	14.4081	14.4081	14.0187	14.0187	14.0187	14.0187	14.0966	14.2134	14.0187	14.7975	14.7975
Burundi	BDI	Land under cereal production (hectares)	AG.LND.CREL.HA		137397	127800	141460	149900	150750	155802	155124	157700	152102	154623	154613	151723	158398	146930	162468	164370	167100	163700	194000	203668	210102	205500	207500	202000	222126	219195	227400	244250	216150	217500	219000	220000	214974	176284	202000	196675	212528	204200	202000	207403	221000	223400	220067	218800	220900
Burundi	BDI	Arable land (% of land area)	AG.LND.ARBL.ZS		26.285	27.2586	28.1931	28.972	29.4393	29.3224	30.6854	31.1526	38.6293	36.6044	36.176	34.891	36.215	36.215	36.215	36.4097	36.6822	36.4097	36.215	36.215	36.215	36.215	36.215	36.215	36.215	36.215	36.215	36.215	36.215	36.215	36.215	36.215	36.215	36.215	36.6044	36.6044	36.9938	36.9938	37.3832	37.3832	37.9673	38.3956	38.5514	38.3567	37.2274
Burundi	BDI	Arable land (hectares per person)	AG.LND.ARBL.HA.PC		0.239704	0.242433	0.245579	0.245284	0.242453	0.2358	0.240648	0.238635	0.289683	0.268738	0.259347	0.250336	0.260398	0.254096	0.248051	0.244069	0.239852	0.231469	0.224777	0.215635	0.207093	0.202074	0.196763	0.192059	0.187954	0.184461	0.180311	0.176409	0.173065	0.169591	0.166225	0.161934	0.16741	0.166475	0.158442	0.158502	0.160368	0.157406	0.155335	0.152196	0.150795	0.148294	0.144297	0.138333	0.129384
Burundi	BDI	Arable land (hectares)	AG.LND.ARBL.HA		675000	700000	724000	744000	756000	753000	788000	800000	992000	940000	929000	896000	930000	930000	930000	935000	942000	935000	930000	930000	930000	930000	930000	930000	930000	930000	930000	930000	930000	930000	930000	930000	930000	930000	940000	940000	950000	950000	960000	960000	975000	986000	990000	985000	956000
Burundi	BDI	Agricultural land (% of land area)	AG.LND.AGRI.ZS		61.3318	61.9159	62.4611	62.5	63.2399	63.1231	64.8754	65.2648	73.8707	73.2087	73.9486	74.2212	77.8816	79.0498	80.2181	81.581	83.4502	82.5545	81.7757	81.3084	80.8022	80.2181	80.2181	80.2181	80.2181	81.0748	81.4642	81.9704	81.9704	82.1651	82.1651	82.5545	82.6713	80.7243	79.3224	77.609	76.0125	74.4938	73.4813	72.7025	72.0794	71.4174	71.3785	71.9626	70.8333
Burundi	BDI	Agricultural land (sq. km)	AG.LND.AGRI.K2		15750	15900	16040	16050	16240	16210	16660	16760	18970	18800	18990	19060	20000	20300	20600	20950	21430	21200	21000	20880	20750	20600	20600	20600	20600	20820	20920	21050	21050	21100	21100	21200	21230	20730	20370	19930	19520	19130	18870	18670	18510	18340	18330	18480	18190
Burundi	BDI	Fertilizer consumption (kilograms per hectare of arable land)	AG.CON.FERT.ZS							0.132802	0.126904	0.125	0.256048	0.590426	0.848224	0.899554	0.624731	1.02151	0.803226	0.567914	0.805732	1.18717	0.967742	1.1828	1.1828	1.39785	2.97527	1.94516	2.50645	3.33333	2.7957	2.7957	5.05376	2.25806	2.25806	5.59247	4.13333	3.33333	3.19149	2.97872	1.05263	3.80526	4.13542	3.64583	3.58974	1.34381	0.30404	1.11168	3.54603
Burundi	BDI	Fertilizer consumption (% of fertilizer production)	AG.CON.FERT.PT.ZS
Burundi	BDI	Agricultural machinery, tractors	AG.AGR.TRAC.NO		2	2	2	2	2	2	3	3	3	4	4	3	4	5	10	15	20	80	85	90	95	100	110	120	130	140	150	160	163	163	165	170
Belgium	BEL	Agricultural raw materials exports (% of merchandise exports)	TX.VAL.AGRI.ZS.UN			5.0823	4.87748	4.21351	3.98395	3.694	3.24344	2.87612	2.79396	2.39344	2.09991	2.22089	2.31354	1.96361	1.72889	1.9152	2.06246	2.00361	1.757	1.61799	1.65583	1.68225	1.71663	1.96025	1.93095	1.75862	1.80697												1.37518	1.52214	1.30668	1.211	1.23603	1.2222	1.2475
Belgium	BEL	Agricultural raw materials imports (% of merchandise imports)	TM.VAL.AGRI.ZS.UN			10.2388	9.42345	9.51132	8.15082	7.48506	6.58145	6.18897	5.91331	5.05254	4.41269	4.52136	4.81554	4.14325	3.31394	3.65415	3.35694	3.12451	3.12648	2.80653	2.67356	2.58774	2.81187	2.9696	2.90998	2.73015	2.77635												1.73671	1.88023	1.63057	1.4216	1.33554	1.28488	1.19084
Belgium	BEL	Rural population (% of total population)	SP.RUR.TOTL.ZS	7.54	7.446	7.321	7.165	7.012	6.863	6.716	6.572	6.431	6.293	6.157	6.024	5.894	5.767	5.642	5.52	5.4	5.194	4.995	4.804	4.619	4.465	4.363	4.263	4.165	4.07	3.977	3.885	3.796	3.708	3.623	3.539	3.458	3.378	3.3	3.223	3.149	3.076	3.004	2.935	2.871	2.814	2.759	2.704	2.65	2.597
Belgium	BEL	Rural population growth (annual %)	SP.RUR.TOTL.ZG		-0.922271	-1.29491	-1.40635	-1.21207	-1.23972	-1.48958	-1.61084	-1.7755	-1.88598	-2.08627	-2.00159	-1.79005	-1.86361	-1.87669	-1.89705	-2.01933	-3.76592	-3.81335	-3.80908	-3.81688	-3.39335	-2.33833	-2.32646	-2.32729	-2.27752	-2.27576	-2.2552	-1.99973	-1.98218	-2.02088	-1.97412	-1.90961	-1.95002	-2.02804	-2.15171	-2.1274	-2.10337	-2.15509	-2.09455	-1.96219	-1.66129	-1.52541	-1.595	-1.58464	-1.47005
Belgium	BEL	Rural population	SP.RUR.TOTL	690173	683837	675039	665612	657593	649491	639888	629663	618582	607025	594492	582711	572373	561805	551360	540999	530184	510589	491485	473116	455398	440204	430030	420141	410476	401233	392205	383459	375867	368490	361118	354059	347362	340654	333815	326709	319832	313175	306498	300145	294313	289464	285082	280571	276160	272130
Belgium	BEL	Employment in agriculture (% of total employment) (modeled ILO estimate)	SL.AGR.EMPL.ZS																																3	2.9	2.63	2.89	2.68	2.75	2.66	2.24	2.39	1.91	1.38	1.79	1.72	2.22	2.04
Belgium	BEL	Employment in agriculture, male (% of male employment) (modeled ILO estimate)	SL.AGR.EMPL.MA.ZS																																3.28	3.16	3.07	3.37	3.08	3.14	3.05	2.7	2.69	2.43	1.69	2.3	2.22	2.71	2.47
Belgium	BEL	Employment in agriculture, female (% of female employment) (modeled ILO estimate)	SL.AGR.EMPL.FE.ZS																																2.54	2.49	1.97	2.17	2.08	2.16	2.08	1.57	1.99	1.19	0.95	1.09	1.06	1.57	1.48
Belgium	BEL	Agriculture, forestry, and fishing, value added (% of GDP)	NV.AGR.TOTL.ZS																																				1.30662	1.32831	1.34082	1.25568	1.07624	1.17601	1.10935	1.03313	1.02944	1.02291	0.84064
Belgium	BEL	Agriculture, forestry, and fishing, value added (current US$)	NV.AGR.TOTL.CD																																				3.76341e+09	3.70866e+09	3.38836e+09	3.24628e+09	2.77933e+09	2.78469e+09	2.62634e+09	2.66945e+09	3.27448e+09	3.77674e+09	3.24247e+09
Belgium	BEL	Annual freshwater withdrawals, agriculture (% of total freshwater withdrawal)	ER.H2O.FWAG.ZS																					3.99978	3.76401	3.5255	3.2842	3.04005	2.79301	2.54303	2.29005	2.03401	1.77487	1.51257	1.24704	0.978235	0.706082	0.430524	0.151495	0.178783	0.208062	0.294559	0.382229	0.471097	0.521242	0.566934	0.587344	0.542762	0.554147
Belgium	BEL	Rural population living in areas where elevation is below 5 meters (% of total population)	EN.POP.EL5M.RU.ZS																															1.42736										1.38435
Belgium	BEL	Agricultural nitrous oxide emissions (% of total)	EN.ATM.NOXE.AG.ZS											26.4422	25.1287	24.7015	24.9524	22.6552	26.8863	26.9802	24.0436	23.2324	23.2264	22.9815	22.3374	23.7643	23.0897	21.4236	21.9753	22.8098	23.9523	25.1226	25.8548	46.201	46.5517	47.619	46.125	43.2591	41.9101	40.2763	40.8791	40.4788	41.6667	34.9227	35.4667	43.9451	47.2376	46.1119	46.9676
Belgium	BEL	Agricultural nitrous oxide emissions (thousand metric tons of CO2 equivalent)	EN.ATM.NOXE.AG.KT.CE																															3770	3780	3700	3690	3690	3730	3790	3720	3720	3800	2710	2660	3520	3420	3380	3330
Belgium	BEL	Agricultural methane emissions (% of total)	EN.ATM.METH.AG.ZS											37.517	39.1916	39.0212	39.5318	40.8207	41.3336	40.842	40.8394	41.8762	42.4211	42.6514	43.0244	42.9642	44.1774	44.3341	44.1151	45.3891	47.6309	50.6164	51.267	58.8057	58.8589	58.6758	59.1506	58.7827	59.1152	59.3991	59.0767	59.5371	61.9048	61.8812	63.8793	64.318	65.4808	65.1412	65.9
Belgium	BEL	Agricultural methane emissions (thousand metric tons of CO2 equivalent)	EN.ATM.METH.AG.KT.CE																															7780	7840	7710	7660	7630	7750	7710	7550	7460	7800	7500	7410	7120	6810	6690	6590
Belgium	BEL	Access to electricity, rural (% of rural population)	EG.ELC.ACCS.RU.ZS																															100	100	100	100	100	100	100	100	100	100	100	100	100	100	100	100
Belgium	BEL	Cereal yield (kg per hectare)	AG.YLD.CREL.KG																																									8021.4	8218.1	8500.9	8530.7	9184.9	8649.5
Belgium	BEL	Surface area (sq. km)	AG.SRF.TOTL.K2		33120	33120	33120	33120	33120	33120	33120	33120	33120	33120	33120	33120	33120	33120	33120	33120	33120	33120	33120	33120	33120	33120	33120	33120	33120	33120	33120	33120	33120	33120	33120	33120	33120	33120	33120	33120	33120	33120	33120	30530	30530	30530	30530	30530	30530
Belgium	BEL	Livestock production index (2014-2016 = 100)	AG.PRD.LVSK.XD																																									97.3	98.36	98.26	94.91	94.01	89.72
Belgium	BEL	Food production index (2014-2016 = 100)	AG.PRD.FOOD.XD																																									98.36	94.75	97.84	95.38	98.88	93.39
Belgium	BEL	Crop production index (2014-2016 = 100)	AG.PRD.CROP.XD																																									96.95	84.94	94	93.45	104.21	96.67
Belgium	BEL	Cereal production (metric tons)	AG.PRD.CREL.MT																																									2513100	2358600	2639300	2560990	2931988	2786575
Belgium	BEL	Agricultural machinery, tractors per 100 sq. km of arable land	AG.LND.TRAC.ZS		485.65	532.938	586.394	617.435	657.48	791.59	860.96	899.171	984.241	1003.13	989.139	996.93	1025.25	1048.41	1060.82	1119.44	1125.59	1129.82	1180.93	1530.22	1536.84	1543.54	1545.45	1541.99	1540.58	1541.5	1763.47	1534.25	1531.02	1523.29	1534.67	1363.94	1342.13	1167.97	1250.88	1233.34	1237.52	1215.01	1202.42	1116.83	1136.09	1153.85	1149.53	1136.88	1127.05
Belgium	BEL	Rural land area (sq. km)	AG.LND.TOTL.RU.K2																															23869.2										23549.9
Belgium	BEL	Land area (sq. km)	AG.LND.TOTL.K2		32820	32820	32820	32820	32820	32820	32820	32820	32820	32820	32820	32820	32820	32820	32820	32820	32820	32820	32820	32820	32820	32820	32820	32820	32820	32820	32820	32820	32820	32820	32820	32820	32820	32820	32820	32820	32820	32820	32820	30280	30280	30280	30280	30280	30280
Belgium	BEL	Average precipitation in depth (mm per year)	AG.LND.PRCP.MM		847	847	847	847	847	847	847	847	847	847	847	847	847	847	847	847	847	847	847	847	847	847	847	847	847	847	847	847	847	847	847	847	847	847	847	847	847	847	847	847	847	847	847	847	847
Belgium	BEL	Agricultural irrigated land (% of total agricultural land)	AG.LND.IRIG.AG.ZS																																												0.136475		0.245842
Belgium	BEL	Forest area (% of land area)	AG.LND.FRST.ZS																															23.2541	23.2261	23.198	23.17	23.142	23.114	23.0859	23.0579	23.0299	23.0018	22.0376	22.1122	22.1867	22.2613	22.3358	22.4103
Belgium	BEL	Forest area (sq. km)	AG.LND.FRST.K2																															7632	7622.8	7613.6	7604.4	7595.2	7586	7576.8	7567.6	7558.4	7549.2	6673	6695.57	6718.14	6740.71	6763.28	6785.85
Belgium	BEL	Rural land area where elevation is below 5 meters (% of total land area)	AG.LND.EL5M.RU.ZS																															3.9376										3.85032
Belgium	BEL	Rural land area where elevation is below 5 meters (sq. km)	AG.LND.EL5M.RU.K2																															1201.42										1174.79
Belgium	BEL	Permanent cropland (% of land area)	AG.LND.CROP.ZS		1.12736	1.09689	1.06642	1.03595	0.975015	0.914077	0.883608	0.822669	0.7922	0.761731	0.700792	0.639854	0.609385	0.578915	0.517977	0.457038	0.426569	0.426569	0.426569	0.3961	0.365631	0.365631	0.365631	0.3961	0.3961	0.3961	0.3961	0.3961	0.457038	0.457038	0.487508	0.517977	0.548446	0.548446	0.548446	0.548446	0.578915	0.609385	0.609385	0.680317	0.686922	0.69683	0.700132	0.703435	0.693527
Belgium	BEL	Land under cereal production (hectares)	AG.LND.CREL.HA																																									313300	287000	310474	300210	319218	322166
Belgium	BEL	Arable land (% of land area)	AG.LND.ARBL.ZS		30.6825	30.5911	30.4997	30.4083	30.3473	30.2864	30.1645	30.1341	30.1036	30.0731	30.0731	30.0731	30.0122	29.9512	29.9208	29.8903	29.7684	29.5856	29.3114	23.2176	23.1566	23.0957	23.1261	23.2176	23.2785	23.309	23.3394	23.3699	23.3699	23.3394	23.1566	25.3504	25.6246	28.6411	26.6301	26.2645	26.5082	26.5996	26.5996	28.4676	27.9062	27.4769	27.576	27.7411	27.8402
Belgium	BEL	Arable land (hectares per person)	AG.LND.ARBL.HA.PC																																									0.0840873	0.0821459	0.0805204	0.0804731	0.0806054	0.0804495
Belgium	BEL	Arable land (hectares)	AG.LND.ARBL.HA																																									862000	845000	832000	835000	840000	843000
Belgium	BEL	Agricultural land (% of land area)	AG.LND.AGRI.ZS		55.1798	55.3321	53.9915	53.6563	53.5649	53.4735	53.5649	53.3821	53.7172	53.7172	53.504	53.2602	53.7172	54.8751	54.5704	54.2657	53.8696	54.1133	51.4625	44.8202	44.4851	46.6484	46.557	46.4351	46.1913	46.0085	45.7343	45.582	44.6679	43.9671	43.3577	44.8202	45.1859	45.4601	45.5515	45.7343	46.0085	46.2523	46.3437	45.8917	45.7992	45.8752	45.9775	45.9478	45.6737
Belgium	BEL	Agricultural land (sq. km)	AG.LND.AGRI.K2		18110	18160	17720	17610	17580	17550	17580	17520	17630	17630	17560	17480	17630	18010	17910	17810	17680	17760	16890	14710	14600	15310	15280	15240	15160	15100	15010	14960	14660	14430	14230	14710	14830	14920	14950	15010	15100	15180	15210	13896	13868	13891	13922	13913	13830
Belgium	BEL	Fertilizer consumption (kilograms per hectare of arable land)	AG.CON.FERT.ZS																																											326.222	339.422	337.281	332.397
Belgium	BEL	Fertilizer consumption (% of fertilizer production)	AG.CON.FERT.PT.ZS		53.3909	59.9769	60.761	45.591	49.4545	53.0229	51.3125	37.3171	42.3555	38.1924	37.4512	37.4879	38.8861	37.3175	36.5183	37.3721	36.8063	34.9941	32.3658	33.5636	32.7833	35.6003	37.4896	38.1005	38.6806	41.5934	38.5305	38.7488	36.8349	33.9223	29.1598	33.1992	34.1126	45.8333	36.8296	40.8854	32.1466	29.4847	27.6364			28.1261	30.1507	28.6236	26.49
Belgium	BEL	Agricultural machinery, tractors	AG.AGR.TRAC.NO		48905	53507	58698	61620	65485	78684	85235	88928	97243	99009	97628	98397	100987	103059	104173	109817	109970	109706	113605	116603	116800	117000	117300	117500	117700	117925	117800	117677	117429	116684	116635	113480	112873	109789	109327	106314	107664	106070	104971	96271	96000	96000	95986	95498	95010
Benin	BEN	Agricultural raw materials exports (% of merchandise exports)	TX.VAL.AGRI.ZS.UN			2.31258	5.40128	4.07339	4.88901	10.8476	9.27714	13.4893	17.7729	18.2604	19.373	29.0869	30.6463	33.69					12.8285	24.9571		12.406																79.9729	76.0177	69.6668	59.5881	56.0039	74.1668	72.4137	64.3252
Benin	BEN	Agricultural raw materials imports (% of merchandise imports)	TM.VAL.AGRI.ZS.UN			0.683683	0.778385	0.572437	0.518009	0.61496	0.667972	1.20384	1.65229	1.82338	3.84816	3.97929	2.27711	1.32215					1.11088	1.40032		0.643461																4.97859	6.52789	5.34153	5.07562	5.29009	3.98012	3.66478	4.22339
Benin	BEN	Rural population (% of total population)	SP.RUR.TOTL.ZS	90.725	90.144	89.53	88.882	88.199	87.481	86.725	85.931	85.097	84.224	83.309	82.353	81.352	80.311	79.225	78.096	76.921	75.707	74.448	73.324	72.661	71.99	71.308	70.616	69.914	69.204	68.483	67.754	67.015	66.27	65.515	64.753	64.173	63.864	63.553	63.242	62.929	62.615	62.301	61.985	61.667	61.35	60.964	60.464	59.961	59.457
Benin	BEN	Rural population growth (annual %)	SP.RUR.TOTL.ZG		0.895303	0.952718	0.985616	1.01451	1.03545	1.04357	1.03672	1.0258	1.01406	0.988994	0.970895	0.955834	0.935713	0.90238	0.882979	0.871193	0.867617	0.842095	1.06981	1.77594	1.84089	1.87013	1.87311	1.87293	1.88291	1.89194	1.9041	1.90417	1.90038	1.89479	1.8923	2.16505	3.96813	3.24782	1.5666	2.07288	2.40948	2.53742	2.54878	2.52411	2.49705	2.37022	2.19075	2.19108	2.33324
Benin	BEN	Rural population	SP.RUR.TOTL	2279270	2299768	2321783	2344780	2368689	2393343	2418450	2443653	2468849	2494012	2518800	2543374	2567801	2591941	2615436	2638632	2661720	2684914	2707619	2736741	2785778	2837536	2891101	2945765	3001457	3058507	3116923	3176841	3237913	3300034	3363159	3427406	3502420	3644195	3764495	3823934	3904027	3999236	4102012	4207907	4315471	4424587	4530712	4631064	4733654	4845400
Benin	BEN	Employment in agriculture (% of total employment) (modeled ILO estimate)	SL.AGR.EMPL.ZS																																50.9	50.8	50.64	50.26	50.06	49.83	49.51	49.25	48.85	48.39	47.91	47.46	47.07	46.65	46.32
Benin	BEN	Employment in agriculture, male (% of male employment) (modeled ILO estimate)	SL.AGR.EMPL.MA.ZS																																55.63	55.53	55.48	54.88	54.75	54.71	54.51	54.43	54.14	53.81	53.48	53.3	52.99	52.88	52.71
Benin	BEN	Employment in agriculture, female (% of female employment) (modeled ILO estimate)	SL.AGR.EMPL.FE.ZS																																44.38	44.25	44.07	44.11	43.93	43.58	43.25	42.91	42.5	42.05	41.54	40.91	40.53	39.85	39.45
Benin	BEN	Agriculture, forestry, and fishing, value added (% of GDP)	NV.AGR.TOTL.ZS	46.1577	46.1938	44.7093	43.7184	45.5282	44.6194	45.1478	42.081	38.8681	38.4967	36.3279	34.3577	34.231	33.6239	31.5337	30.5387	33.1965	31.8551	34.5421	34.9929	35.4327	32.6647	32.5012	33.1576	33.3116	31.5455	33.6711	33.28	34.3801	37.8569	34.6549	35.0438	33.9419	34.1195	32.294	33.0902	35.7053	35.7819	36.5766	24.5343	23.5412	25.0482	25.3827	24.454	26.5208	26.6894
Benin	BEN	Agriculture, forestry, and fishing, value added (current US$)	NV.AGR.TOTL.CD	1.04407e+08	1.08864e+08	1.05708e+08	1.11013e+08	1.22844e+08	1.29356e+08	1.36764e+08	1.28861e+08	1.26835e+08	1.27327e+08	1.212e+08	1.15123e+08	1.40461e+08	1.69591e+08	1.74903e+08	2.06707e+08	2.31847e+08	2.38929e+08	3.20842e+08	4.15097e+08	4.97918e+08	4.2174e+08	4.12043e+08	3.63192e+08	3.50149e+08	3.29876e+08	4.4988e+08	5.1997e+08	5.57042e+08	5.68722e+08	6.79225e+08	6.96123e+08	5.75422e+08	7.76067e+08	5.16083e+08	7.17933e+08	8.43044e+08	8.11642e+08	8.97991e+08	9.02224e+08	8.28649e+08	9.18321e+08	1.06464e+09	1.30811e+09	1.64171e+09	1.75287e+09
Benin	BEN	Annual freshwater withdrawals, agriculture (% of total freshwater withdrawal)	ER.H2O.FWAG.ZS																										58.1818	58.9283	59.6147	60.2479	60.8339	61.3778	61.8859	62.3598	62.8028	63.2179	61.0113	58.704	56.2889	53.7584	51.1039	48.316	45.3846	42.5335	40.0194	37.7859	35.7886
Benin	BEN	Rural population living in areas where elevation is below 5 meters (% of total population)	EN.POP.EL5M.RU.ZS																															2.13407										1.63275
Benin	BEN	Agricultural nitrous oxide emissions (% of total)	EN.ATM.NOXE.AG.ZS											45.0399	44.986	45.3858	46.087	44.6234	45.8246	46.3361	46.9227	46.8771	47.0791	47.8052	47.6764	48.0875	48.611	48.908	49.1736	47.7438	47.752	47.4049	47.4359	89.2857	89.6552	89.2655	88.8889	89.0052	88.1081	90.1408	90.583	91.8103	91.6667	92.2131	90.0498	91.3793	89.9522	89.5	90.8333
Benin	BEN	Agricultural nitrous oxide emissions (thousand metric tons of CO2 equivalent)	EN.ATM.NOXE.AG.KT.CE																															1500	1560	1580	1600	1700	1630	1920	2020	2130	2090	2250	1810	2120	1880	1790	2180
Benin	BEN	Agricultural methane emissions (% of total)	EN.ATM.METH.AG.ZS											33.8021	34.1749	35.0783	35.7347	36.4627	37.116	37.0887	36.2766	37.484	37.0943	36.682	38.0454	37.317	38.4604	38.7753	39.705	37.2155	36.7668	37.2245	36.3444	64.8148	65.3571	65.035	64.3599	65.4723	62.6712	66.9725	68.1548	69.7143	68.7316	71.4674	66.2651	67.2176	65.097	63.1868	65.2709
Benin	BEN	Agricultural methane emissions (thousand metric tons of CO2 equivalent)	EN.ATM.METH.AG.KT.CE																															1750	1830	1860	1860	2010	1830	2190	2290	2440	2330	2630	2200	2440	2350	2300	2650
Benin	BEN	Access to electricity, rural (% of rural population)	EG.ELC.ACCS.RU.ZS																																					2.77706	2.95153	3.77084	4.59249	5.40782	4.44923	6.89684	7.51669	8.1169	8.69726
Benin	BEN	Cereal yield (kg per hectare)	AG.YLD.CREL.KG		546.1	489.9	503.5	529.3	551.5	531.8	577.5	573.8	556.8	577.1	532.7	555.8	687.7	707.9	739.3	724.6	754	741.1	720.9	718.3	653.8	649.5	599.9	799.1	855.8	836.2	725.1	834.7	853.7	847.9	878.6	913.4	919.2	956.9	1086.5	1009.6	1117	1055.9	1162.6	1102.1	1069.3	1131.1	1148.7	1146	1136.4
Benin	BEN	Surface area (sq. km)	AG.SRF.TOTL.K2		114760	114760	114760	114760	114760	114760	114760	114760	114760	114760	114760	114760	114760	114760	114760	114760	114760	114760	114760	114760	114760	114760	114760	114760	114760	114760	114760	114760	114760	114760	114760	114760	114760	114760	114760	114760	114760	114760	114760	114760	114760	114760	114760	114760	114760
Benin	BEN	Livestock production index (2014-2016 = 100)	AG.PRD.LVSK.XD		17.9	18.83	20.92	22.41	23.09	24.44	25.82	26.15	27.63	27.94	28.01	29.43	30.14	32.62	35.29	36.5	36.38	38.2	39.42	42.15	43.2	46.06	51.02	54.36	57.85	50.16	48.9	46.57	44.54	45.57	50.31	51.69	52.37	56.03	53.48	56.22	56.82	60.13	59.26	68.86	69.18	72.66	72.93	78.61	81.28
Benin	BEN	Food production index (2014-2016 = 100)	AG.PRD.FOOD.XD		14.42	13.85	13.91	14.25	14.85	14.67	16.36	16.84	16.53	16.81	16.73	16.98	17.69	16.89	17.01	19.34	19.55	21.82	22.66	21.45	21.2	21.3	21.46	26.27	26.74	27.6	25.05	29.44	30.64	31.41	35.1	34.85	35.77	37.94	39.7	42.4	46.97	48.45	51.74	55.36	55.87	65.4	62.72	66.63	66.92
Benin	BEN	Crop production index (2014-2016 = 100)	AG.PRD.CROP.XD		13.5	12.88	12.64	12.92	13.46	13.17	14.79	15.49	15.18	15.73	16	16.2	16.6	15.09	14.75	16.81	16.89	18.96	19.87	18.14	17.76	18.06	18.04	23.77	23.66	26.35	22.27	27.97	29.03	30.79	34.66	33.61	37.76	39.19	43.22	48.47	51.46	52.27	55.93	57.49	59.02	68.06	65.39	70.13	63.66
Benin	BEN	Cereal production (metric tons)	AG.PRD.CREL.MT		290434	286798	278549	294532	286772	262408	313677	291772	274553	284987	238061	271788	344166	335444	298579	277970	326072	417890	389148	345952	361635	352337	351157	483030	535415	496618	400650	556977	565013	545898	584864	609496	625249	645357	734332	714355	876553	867173	974484	993383	942790	1086000	1042770	1108856	1151853
Benin	BEN	Agricultural machinery, tractors per 100 sq. km of arable land	AG.LND.TRAC.ZS		0.695652	0.680851	0.666667	0.673469	0.66	0.679612	0.672897	0.672727	0.644068	0.65	0.64	0.640625	0.646154	0.646617	0.642336	0.657143	0.657343	0.675862	0.680272	0.7	0.705882	0.741935	0.769231	0.796178	0.822785	0.849057	0.875	0.900621	0.925926	0.959752	0.975309	0.993865	1	0.994118	0.960894	0.897436	0.847619	0.808889
Benin	BEN	Rural land area (sq. km)	AG.LND.TOTL.RU.K2																															114682										114283
Benin	BEN	Land area (sq. km)	AG.LND.TOTL.K2		112760	112760	112760	112760	112760	112760	112760	112760	112760	112760	112760	112760	112760	112760	112760	112760	112760	112760	112760	112760	112760	112760	112760	112760	112760	112760	112760	112760	112760	112760	112760	112760	112760	112760	112760	112760	112760	112760	112760	112760	112760	112760	112760	112760	112760
Benin	BEN	Average precipitation in depth (mm per year)	AG.LND.PRCP.MM		1039	1039	1039	1039	1039	1039	1039	1039	1039	1039	1039	1039	1039	1039	1039	1039	1039	1039	1039	1039	1039	1039	1039	1039	1039	1039	1039	1039	1039	1039	1039	1039	1039	1039	1039	1039	1039	1039	1039	1039	1039	1039	1039	1039	1039
Benin	BEN	Agricultural irrigated land (% of total agricultural land)	AG.LND.IRIG.AG.ZS																																											0.276374
Benin	BEN	Forest area (% of land area)	AG.LND.FRST.ZS																															42.88	42.2592	41.6384	41.0176	40.3969	39.7761	39.1553	38.5345	37.9137	37.2929	36.6721	36.2287	35.7853	35.3419	34.8985	34.455
Benin	BEN	Forest area (sq. km)	AG.LND.FRST.K2																															48351.5	47651.5	46951.5	46251.5	45551.5	44851.5	44151.5	43451.5	42751.5	42051.5	41351.5	40851.5	40351.5	39851.5	39351.5	38851.5
Benin	BEN	Rural land area where elevation is below 5 meters (% of total land area)	AG.LND.EL5M.RU.ZS																															1.02313										0.982812
Benin	BEN	Rural land area where elevation is below 5 meters (sq. km)	AG.LND.EL5M.RU.K2																															1183.73										1137.08
Benin	BEN	Permanent cropland (% of land area)	AG.LND.CROP.ZS		0.709471	0.709471	0.709471	0.709471	0.709471	0.709471	0.709471	0.709471	0.753813	0.753813	0.753813	0.753813	0.753813	0.753813	0.753813	0.753813	0.753813	0.753813	0.753813	0.753813	0.753813	0.798155	0.798155	0.798155	0.886839	0.886839	0.886839	0.886839	0.886839	0.931181	0.975523	1.01987	1.06421	1.33026	1.59631	1.86236	2.12841	2.2171	2.30578	2.35012	2.35012	2.35012	2.36786	2.36786	2.48315
Benin	BEN	Land under cereal production (hectares)	AG.LND.CREL.HA		531800	585468	553182	556454	519948	493391	543196	508454	493091	493826	446885	488973	500470	473845	403870	383638	432443	563890	539828	481650	553152	542482	585376	604468	625625	593932	552571	667296	661838	643859	665691	667314	680219	674452	675896	707595	784772	821252	838189	901324	881728	960147	907779	967614	1013628
Benin	BEN	Arable land (% of land area)	AG.LND.ARBL.ZS		8.15892	8.33629	8.51366	8.69103	8.86839	9.13444	9.48918	9.75523	10.4647	10.6421	11.0855	11.3515	11.5289	11.795	12.1497	12.4158	12.6818	12.8592	13.0365	13.3026	13.5686	13.746	13.8347	13.9234	14.0121	14.1007	14.1894	14.2781	14.3668	14.3225	14.3668	14.4555	14.6328	15.0763	15.8744	17.2934	18.6236	19.9539	20.3973	21.1068	21.7276	22.6144	23.5012	23.5012	23.5367
Benin	BEN	Arable land (hectares per person)	AG.LND.ARBL.HA.PC		0.360612	0.362472	0.363901	0.364907	0.365518	0.369355	0.376265	0.379151	0.398492	0.396899	0.404743	0.405524	0.402804	0.402875	0.405481	0.404586	0.40322	0.398688	0.393849	0.391243	0.38817	0.382302	0.373964	0.365706	0.357502	0.349344	0.34124	0.333221	0.325322	0.314605	0.306062	0.298656	0.28916	0.286998	0.296038	0.31432	0.328792	0.341728	0.338804	0.340096	0.33971	0.343121	0.345989	0.335674	0.325667
Benin	BEN	Arable land (hectares)	AG.LND.ARBL.HA		920000	940000	960000	980000	1000000	1030000	1070000	1100000	1180000	1200000	1250000	1280000	1300000	1330000	1370000	1400000	1430000	1450000	1470000	1500000	1530000	1550000	1560000	1570000	1580000	1590000	1600000	1610000	1620000	1615000	1620000	1630000	1650000	1700000	1790000	1950000	2100000	2250000	2300000	2380000	2450000	2550000	2650000	2650000	2654000
Benin	BEN	Agricultural land (% of land area)	AG.LND.AGRI.ZS		12.7882	12.9656	13.143	13.3203	13.4977	13.7637	14.1185	14.3845	15.1383	15.3157	15.7591	16.0252	16.2026	16.4686	16.8233	17.0894	17.3554	17.5328	17.7102	17.9762	18.2423	18.5349	18.6236	18.7123	18.8897	19.4218	19.5105	19.5991	19.6878	20.1313	20.2199	20.353	20.5747	21.2841	22.3484	24.0333	25.6297	27.0486	27.5807	28.3345	28.9553	29.8421	30.7467	30.7467	30.8975
Benin	BEN	Agricultural land (sq. km)	AG.LND.AGRI.K2		14420	14620	14820	15020	15220	15520	15920	16220	17070	17270	17770	18070	18270	18570	18970	19270	19570	19770	19970	20270	20570	20900	21000	21100	21300	21900	22000	22100	22200	22700	22800	22950	23200	24000	25200	27100	28900	30500	31100	31950	32650	33650	34670	34670	34840
Benin	BEN	Fertilizer consumption (kilograms per hectare of arable land)	AG.CON.FERT.ZS		0.642391	0.635106	0.442708	0.826531	1.1	0.728155	2.33178	2.71455	3.84746	4.75	4.24	4.64531	3.36615	3.44436	1.76204	1.42857	0.769231	1.32414	0.904762	0.574667	1.80784	2	3.46154	4.68854	7.27468	6.8044	5.91812	4.29441	2.03704	6.813	7.29444	9.40184	10.4473	10.0324	20.1117	15.7338	18.5562	16.7587	24.6522	14.7899	12.6939	16.3667	0.802264	0.054717	0.461944
Benin	BEN	Fertilizer consumption (% of fertilizer production)	AG.CON.FERT.PT.ZS
Benin	BEN	Agricultural machinery, tractors	AG.AGR.TRAC.NO		64	64	64	66	66	70	72	74	76	78	80	82	84	86	88	92	94	98	100	105	108	115	120	125	130	135	140	145	150	155	158	162	165	169	172	175	178	182
Burkina Faso	BFA	Agricultural raw materials exports (% of merchandise exports)	TX.VAL.AGRI.ZS.UN			3.81644	10.5163	13.7503	10.8264	12.9234	20.9361	19.2096	30.9756	27.564	21.218	23.3534	26.2074	19.8392	18.6086	48.5855	43.208	36.7793	37.897	47.6794	45.2886	45.2768	55.946												62.6544	68.5892	61.1409	65.9459	66.1463	58.0196	55.6264	61.4661	72.4527	75.4446	74.716
Burkina Faso	BFA	Agricultural raw materials imports (% of merchandise imports)	TM.VAL.AGRI.ZS.UN			6.97327	12.088	9.45747	9.96831	9.02653	7.12415	7.88954	5.88744	4.77354	4.37907	1.21204	1.60173	1.26516	1.6663	1.93019	1.84959	1.3089	1.83141	1.58091	1.71978	1.83023	2.08093												1.5177	1.231	0.944068	0.684898	0.647464	0.614683	0.627917	0.699339	0.691059	0.679474	0.644397
Burkina Faso	BFA	Rural population (% of total population)	SP.RUR.TOTL.ZS	95.3	95.204	95.107	95.007	94.905	94.802	94.697	94.589	94.48	94.368	94.254	94.139	94.02	93.9	93.778	93.653	93.332	92.849	92.332	91.782	91.195	90.572	89.909	89.204	88.456	87.666	87.168	86.928	86.684	86.437	86.185	85.93	85.67	85.407	85.14	84.869	84.593	84.125	83.49	82.834	82.156	81.46	80.742	80.004	79.243	78.463
Burkina Faso	BFA	Rural population growth (annual %)	SP.RUR.TOTL.ZG		1.34326	1.364	1.38979	1.42992	1.49039	1.52117	1.54702	1.58673	1.59342	1.60319	1.57638	1.56711	1.62183	1.72145	1.84591	1.77341	1.79562	1.92299	1.98617	2.03382	2.02887	2.00799	2.03216	2.04105	1.99818	2.25552	2.45438	2.39441	2.35179	2.32794	2.23083	2.15961	2.17762	2.20748	2.24444	2.22938	2.01192	1.99118	2.13636	2.16201	2.18996	2.18947	2.18629	2.18227	2.1598
Burkina Faso	BFA	Rural population	SP.RUR.TOTL	4558446	4620091	4683541	4749087	4817483	4889820	4964771	5042174	5122818	5205100	5289220	5373259	5458127	5547370	5643692	5748837	5851697	5957720	6073395	6195229	6322519	6452105	6582972	6718117	6856646	6995032	7154599	7332373	7510059	7688773	7869863	8047399	8223082	8404113	8591695	8786711	8984800	9167398	9351767	9553704	9762505	9978658	10199547	10424994	10654996	10887626
Burkina Faso	BFA	Employment in agriculture (% of total employment) (modeled ILO estimate)	SL.AGR.EMPL.ZS																																89.78	89.64	89.42	89.14	88.07	86.77	85.4	83.86	82.14	80.43	78.35	76.11	73.46	70.72	67.52
Burkina Faso	BFA	Employment in agriculture, male (% of male employment) (modeled ILO estimate)	SL.AGR.EMPL.MA.ZS																																91.57	91.47	91.32	91.14	90.26	89.26	88.09	86.91	85.4	83.9	82.28	80.42	78.17	75.69	73.11
Burkina Faso	BFA	Employment in agriculture, female (% of female employment) (modeled ILO estimate)	SL.AGR.EMPL.FE.ZS																																87.87	87.68	87.36	86.94	85.63	83.97	82.34	80.36	78.34	76.33	73.59	70.83	67.59	64.39	60.25
Burkina Faso	BFA	Agriculture, forestry, and fishing, value added (% of GDP)	NV.AGR.TOTL.ZS	38.4845	38.307	37.8588	38.4936	38.6811	35.4148	36.2672	33.412	31.5939	32.0177	30.5119	30.5994	31.9021	29.3985	30.8246	28.8662	29.0155	28.4225	30.1206	29.38	28.4463	29.804	27.5193	27.6148	28.4988	33.9042	29.3604	27.8163	28.5467	27.6277	27.95	29.7933	28.8098	30.2311	32.9478	33.2172	36.3792	33.7388	36.5636	27.2523	24.914	26.9204	26.3724	25.961	23.3814	26.7709
Burkina Faso	BFA	Agriculture, forestry, and fishing, value added (current US$)	NV.AGR.TOTL.CD	1.27169e+08	1.34169e+08	1.43699e+08	1.51681e+08	1.58717e+08	1.49775e+08	1.5736e+08	1.50606e+08	1.45472e+08	1.5314e+08	1.39868e+08	1.47615e+08	1.84584e+08	1.98373e+08	2.31534e+08	2.71334e+08	2.8335e+08	3.21522e+08	4.44454e+08	5.13703e+08	5.4865e+08	5.29272e+08	4.82813e+08	4.41914e+08	4.16049e+08	5.2636e+08	5.97867e+08	6.59201e+08	7.46793e+08	7.22627e+08	8.66814e+08	9.34032e+08	9.67057e+08	9.67253e+08	6.24456e+08	7.9041e+08	9.40966e+08	8.25814e+08	1.02557e+09	9.23735e+08	7.39541e+08	8.58862e+08	9.55302e+08	1.23075e+09	1.27468e+09	1.64544e+09
Burkina Faso	BFA	Annual freshwater withdrawals, agriculture (% of total freshwater withdrawal)	ER.H2O.FWAG.ZS																										79.3103	79.5355	79.7431	79.9351	80.1132	80.2789	80.4372	80.5851	79.9702	79.4124	78.9041	78.439	78.0118	77.618	66.0829	58.0144	57.1479	55.6025	54.1386	52.7497	51.4303
Burkina Faso	BFA	Rural population living in areas where elevation is below 5 meters (% of total population)	EN.POP.EL5M.RU.ZS																															0										0
Burkina Faso	BFA	Agricultural nitrous oxide emissions (% of total)	EN.ATM.NOXE.AG.ZS											88.7762	88.7239	88.3116	87.775	87.6796	87.7822	87.8259	88.1896	87.9743	88.0695	88.3172	88.6009	88.7545	88.9169	89.0827	89.7215	89.2729	89.3231	89.4825	89.5076	95	95.0199	95.1076	95	92.3077	92.4731	92.2242	92.721	92.9674	93.311	93.6434	92.9054	93.0048	94.0867	93.9821	93.9581
Burkina Faso	BFA	Agricultural nitrous oxide emissions (thousand metric tons of CO2 equivalent)	EN.ATM.NOXE.AG.KT.CE																															4560	4770	4860	4940	5040	5160	5100	5350	5420	5580	6040	5500	5850	7160	7340	7620
Burkina Faso	BFA	Agricultural methane emissions (% of total)	EN.ATM.METH.AG.ZS											69.1827	68.519	66.7029	65.4569	63.4776	64.1259	64.9572	65.8911	65.0736	66.3533	67.8925	66.9166	68.2326	67.5594	67.4388	69.1214	69.1992	69.3561	69.1305	69.5788	87.3418	87.4488	87.367	87.3533	87.2935	87.4229	87.8713	88.7155	89.2086	89.9289	90.9497	89.8618	89.5028	90.8191	90.4969	90.1861
Burkina Faso	BFA	Agricultural methane emissions (thousand metric tons of CO2 equivalent)	EN.ATM.METH.AG.KT.CE																															6210	6410	6570	6700	6870	7090	7100	7390	7440	7590	8140	7800	8100	10090	10380	10660
Burkina Faso	BFA	Access to electricity, rural (% of rural population)	EG.ELC.ACCS.RU.ZS																																		2.11886	1.35751	1.63188	1.89743	2.07643	2.17145		2.28385	2.25623	2.18911	1.15256	1.93447	1.74495
Burkina Faso	BFA	Cereal yield (kg per hectare)	AG.YLD.CREL.KG		408.5	477.9	473.1	522.5	485.7	495.4	452.3	625.8	484.5	516.6	444.5	461.2	436.6	488.2	558.1	499.4	528.8	576.4	580.1	569.8	576.6	568.3	514.9	589.9	708.8	699.5	641.7	726.9	672.9	600.2	876.6	871.5	936.2	787.9	851.1	916.5	704.5	889	912.9	856.4	967.8	942.7	996.3	940.7	1127.2
Burkina Faso	BFA	Surface area (sq. km)	AG.SRF.TOTL.K2		274220	274220	274220	274220	274220	274220	274220	274220	274220	274220	274220	274220	274220	274220	274220	274220	274220	274220	274220	274220	274220	274220	274220	274220	274220	274220	274220	274220	274220	274220	274220	274220	274220	274220	274220	274220	274220	274220	274220	274220	274220	274220	274220	274220	274220
Burkina Faso	BFA	Livestock production index (2014-2016 = 100)	AG.PRD.LVSK.XD		19.92	20.75	21.29	22.56	25.89	24.25	24.74	25.18	26.08	26.73	28.3	25.43	20.28	19.17	21.69	20.27	20.57	22.78	24.85	24.45	24.67	26.04	28.77	29.55	32.95	34.2	35.46	36.19	38.73	52.71	50.87	51.59	53.01	54.56	56.14	57.79	59.51	61.29	62.73	65.03	67.01	69.13	83.98	86.46	89.98
Burkina Faso	BFA	Food production index (2014-2016 = 100)	AG.PRD.FOOD.XD		17.68	19.14	19.4	21.34	21.94	21.86	22.3	23.41	23.08	23.65	22.51	21.41	19.18	21.52	24	21.76	22.31	24.01	25.12	23.89	26.65	26.6	27.21	27.56	34.38	37.54	35.22	40.53	39.36	40.55	47.11	48.19	51.06	48.55	49.37	52.82	47.16	56.1	58	51.31	64.3	63.97	74.63	66.73	74.92
Burkina Faso	BFA	Crop production index (2014-2016 = 100)	AG.PRD.CROP.XD		12.52	14	14.12	15.87	15.21	16.04	16.37	17.95	17.33	17.35	15.56	15.57	14.87	18.1	20.57	18.7	18.7	20.44	21.43	19.73	22.67	22.61	22.33	22.69	29.98	34.74	30.93	36.69	34.54	31.49	41.35	40.2	41.2	39.56	39.06	43.94	41	50	49.58	39.64	59.3	59.42	66.76	58.63	72.01
Burkina Faso	BFA	Cereal production (metric tons)	AG.PRD.CREL.MT		726079	895048	918153	1010600	953407	1000000	1035155	1084696	1037041	1065118	883608	880284	831365	1086580	1254319	995823	1109843	1169854	1180823	1047988	1270034	1209967	1119418	1089368	1583270	1889857	1637101	2100562	1951671	1517900	2454900	2478600	2527355	2232037	2307988	2481805	2013552	2656756	2699886	2.27925e+06	3109092	3119050	3564281	2901973	3649533
Burkina Faso	BFA	Agricultural machinery, tractors per 100 sq. km of arable land	AG.LND.TRAC.ZS		0.136535	0.159325	0.158582	0.158213	0.162112	0.184332	0.206422	0.228311	0.249773	0.270758	0.295455	0.306748	0.318742	0.328812	0.339186	0.352941	0.365385	0.377358	0.407407	0.418944	0.430108	0.422535	0.415945	0.409556	0.402685	0.4	1.37561	1.37378	1.86969	2.39658	2.93391	3.47323	4.02332	4.64148	5.71893
Burkina Faso	BFA	Rural land area (sq. km)	AG.LND.TOTL.RU.K2																															274577										274305
Burkina Faso	BFA	Land area (sq. km)	AG.LND.TOTL.K2		273600	273600	273600	273600	273600	273600	273600	273600	273600	273600	273600	273600	273600	273600	273600	273600	273600	273600	273600	273600	273600	273600	273600	273600	273600	273600	273600	273600	273600	273600	273600	273600	273600	273600	273600	273600	273600	273600	273600	273600	273600	273600	273600	273600	273600
Burkina Faso	BFA	Average precipitation in depth (mm per year)	AG.LND.PRCP.MM		748	748	748	748	748	748	748	748	748	748	748	748	748	748	748	748	748	748	748	748	748	748	748	748	748	748	748	748	748	748	748	748	748	748	748	748	748	748	748	748	748	748	748	748	748
Burkina Faso	BFA	Agricultural irrigated land (% of total agricultural land)	AG.LND.IRIG.AG.ZS
Burkina Faso	BFA	Forest area (% of land area)	AG.LND.FRST.ZS																															28.2039	28.0212	27.8384	27.6556	27.4728	27.29	27.1072	26.9245	26.7417	26.5589	26.3761	26.1933	26.0106	25.8279	25.6451	25.4624
Burkina Faso	BFA	Forest area (sq. km)	AG.LND.FRST.K2																															77166	76665.9	76165.8	75665.7	75165.6	74665.5	74165.4	73665.3	73165.2	72665.1	72165	71665	71165	70665	70165	69665
Burkina Faso	BFA	Rural land area where elevation is below 5 meters (% of total land area)	AG.LND.EL5M.RU.ZS																															0										0
Burkina Faso	BFA	Rural land area where elevation is below 5 meters (sq. km)	AG.LND.EL5M.RU.K2																															0										0
Burkina Faso	BFA	Permanent cropland (% of land area)	AG.LND.CROP.ZS		0.0548246	0.0548246	0.0548246	0.0730994	0.0730994	0.0730994	0.0730994	0.0730994	0.0730994	0.0730994	0.0730994	0.0730994	0.0730994	0.0730994	0.109649	0.127924	0.127924	0.127924	0.127924	0.146199	0.164474	0.164474	0.182749	0.201023	0.201023	0.219298	0.237573	0.255848	0.255848	0.255848	0.255848	0.255848	0.255848	0.255848	0.255848	0.255848	0.255848	0.255848	0.255848	0.255848	0.255848	0.255848	0.255848	0.255848	0.255848
Burkina Faso	BFA	Land under cereal production (hectares)	AG.LND.CREL.HA		1777392	1872821	1940525	1934100	1963000	2018500	2288401	1733214	2140460	2061898	1988087	1908554	1904280	2225750	2247300	1994000	2098896	2029709	2035662	1839110	2202721	2129170	2173976	1846796	2233598	2701884	2551189	2889595	2900530	2528900	2800600	2844000	2699678	2833071	2711913	2707855	2858017	2988490	2957438	2661349	3212574	3308691	3577488	3084961	3237581
Burkina Faso	BFA	Arable land (% of land area)	AG.LND.ARBL.ZS		7.76316	7.79971	7.83626	7.85453	7.89108	7.93129	7.96784	8.00439	8.04825	8.09942	8.04094	8.34064	8.60015	8.89254	9.15936	9.32018	9.50292	9.68567	9.86842	10.0329	10.1974	10.3801	10.5446	10.7091	10.8918	11.0563	11.239	12.7705	12.902	12.8107	12.7193	12.6279	12.5365	12.2844	12.3538	12.7193	13.8158	14.2544	14.2544	13.5234	16.4474	17.1784	18.6404	16.8129	17.9094
Burkina Faso	BFA	Arable land (hectares per person)	AG.LND.ARBL.HA.PC		0.437682	0.433344	0.428914	0.423356	0.418579	0.413901	0.408959	0.403901	0.399221	0.394892	0.385438	0.39309	0.398291	0.404278	0.408247	0.406714	0.405201	0.402872	0.400004	0.395934	0.391649	0.387882	0.383074	0.377993	0.373472	0.368551	0.364553	0.403291	0.396842	0.383842	0.371594	0.35995	0.348575	0.333061	0.326467	0.327646	0.346873	0.348181	0.338144	0.311372	0.367354	0.372063	0.391387	0.34211	0.353124
Burkina Faso	BFA	Arable land (hectares)	AG.LND.ARBL.HA		2124000	2134000	2144000	2149000	2159000	2170000	2180000	2190000	2202000	2216000	2200000	2282000	2353000	2433000	2506000	2550000	2600000	2650000	2700000	2745000	2790000	2840000	2885000	2930000	2980000	3025000	3075000	3494000	3530000	3505000	3480000	3455000	3430000	3361000	3380000	3480000	3780000	3900000	3900000	3700000	4500000	4700000	5100000	4600000	4900000
Burkina Faso	BFA	Agricultural land (% of land area)	AG.LND.AGRI.ZS		29.7478	29.7844	29.8209	29.8575	29.894	29.9342	29.9708	30.0073	30.0512	30.1023	30.0439	30.3436	30.6031	30.8955	31.1988	31.3779	31.5607	31.7434	31.9262	32.1089	32.2917	32.4744	32.6572	32.8399	33.0227	33.2054	33.4064	34.9561	35.0877	34.9963	34.905	34.8136	34.7222	34.47	34.5395	34.905	36.0015	36.4401	36.4401	35.7091	38.633	39.364	40.826	38.9985	40.095
Burkina Faso	BFA	Agricultural land (sq. km)	AG.LND.AGRI.K2		81390	81490	81590	81690	81790	81900	82000	82100	82220	82360	82200	83020	83730	84530	85360	85850	86350	86850	87350	87850	88350	88850	89350	89850	90350	90850	91400	95640	96000	95750	95500	95250	95000	94310	94500	95500	98500	99700	99700	97700	105700	107700	111700	106700	109700
Burkina Faso	BFA	Fertilizer consumption (kilograms per hectare of arable land)	AG.CON.FERT.ZS		0.0136535	0.0515464	0.0359142	0.0451373	0.0463177	0.0460829	0.0458716	0.0913242	0.207084	0.258123	0.401818	0.48291	0.256269	0.493218	0.478851	1.88235	2.64038	3.72604	2.67037	1.5694	3.53118	3.67218	4.60208	3.9099	4.07248	5.40165	5.80553	4.32541	5.83513	6.0388	5.94425	6.1754	6.12245	6.73936	7.19172	6.92385	11.2638	12.88	11.1282	9.16838	0.371333	0.42766	10.3914	12.5407	15.2437
Burkina Faso	BFA	Fertilizer consumption (% of fertilizer production)	AG.CON.FERT.PT.ZS																															18246.6	12769.1	8334.38	7000	7550.33	8102.67	8031.67	14192.3	16744	4822.22	8857.18
Burkina Faso	BFA	Agricultural machinery, tractors	AG.AGR.TRAC.NO		29	34	34	34	35	40	45	50	55	60	65	70	75	80	85	90	95	100	110	115	120	120	120	120	120	121	423	480	660	840	1021	1200	1380	1560	1933
Bangladesh	BGD	Agricultural raw materials exports (% of merchandise exports)	TX.VAL.AGRI.ZS.UN																		27.8523	22.4349	21.1759	18.6996	16.4363	15.6003	15.4515	15.267	13.2883	13.361	8.60945		6.75431	6.81123	5.42178	4.74353	3.23117	1.98514	2.65109	2.11067	2.63974	1.70432		1.4488	0.986273	1.03321	0.935838	1.25773	1.71549
Bangladesh	BGD	Agricultural raw materials imports (% of merchandise imports)	TM.VAL.AGRI.ZS.UN																		3.82066	11.8947	5.27336	5.92804	6.92066	5.34774	7.32206	6.86076	5.15313	3.95842	3.69934		3.94858	5.37436	4.25081	3.85872	4.80068		3.36796	4.29358	5.31441	5.38826		6.06528	6.44576	5.64804	7.46486	8.46971	7.34671
Bangladesh	BGD	Rural population (% of total population)	SP.RUR.TOTL.ZS	94.865	94.722	94.502	94.273	94.036	93.789	93.533	93.267	92.991	92.704	92.407	92.099	91.779	91.447	90.966	90.164	89.299	88.37	87.371	86.299	85.149	84.199	83.788	83.369	82.94	82.504	82.059	81.605	81.141	80.67	80.189	79.743	79.39	79.034	78.672	78.307	77.936	77.562	77.182	76.798	76.41	75.904	75.244	74.571	73.886	73.191
Bangladesh	BGD	Rural population growth (annual %)	SP.RUR.TOTL.ZG		2.75579	2.76528	2.7652	2.75266	2.73127	2.69931	2.72145	2.70333	2.57299	2.19025	0.893866	1.06132	2.19749	1.9753	1.48849	1.25973	1.22941	1.22781	1.11321	1.09665	1.49461	2.25883	2.27183	2.18093	2.03238	1.84062	1.67762	1.59405	1.54222	1.52802	1.37881	1.39688	1.46139	1.45872	1.40166	1.27844	1.3067	1.38501	1.41631	1.39902	1.23483	0.984705	0.848089	0.738358	0.572885
Bangladesh	BGD	Rural population	SP.RUR.TOTL	47808572	49144396	50522339	51938875	53388436	54866714	56367905	57922993	59510197	61061258	62413407	62973800	63645712	65059802	66357702	67352819	68206648	69050363	69903397	70685915	71465356	72541510	74198745	75903705	77577298	79170095	80640812	82005073	83322746	84617727	85920630	87113513	88338922	89639380	90956547	92240429	93427236	94656064	95976181	97345170	98716621	99943164	100932171	101791806	102546176	103135334
Bangladesh	BGD	Employment in agriculture (% of total employment) (modeled ILO estimate)	SL.AGR.EMPL.ZS																																69.51	68.9	68.12	67.22	66.03	64.63	64.86	64.93	64.94	64.81	62.39	59.9	57.19	54.3	51.17
Bangladesh	BGD	Employment in agriculture, male (% of male employment) (modeled ILO estimate)	SL.AGR.EMPL.MA.ZS																																64.01	63.38	62.62	61.82	60.8	59.74	60.2	60.46	60.66	60.73	57.91	55.06	52	48.83	45.42
Bangladesh	BGD	Employment in agriculture, female (% of female employment) (modeled ILO estimate)	SL.AGR.EMPL.FE.ZS																																90.65	89.89	88.8	87.27	85.15	82.27	81.48	80.65	79.79	78.78	77.6	76.15	74.5	72.63	70.55
Bangladesh	BGD	Agriculture, forestry, and fishing, value added (% of GDP)	NV.AGR.TOTL.ZS	57.4743	57.9882	57.0186	57.1467	53.3568	52.8187	53.9474	55.8525	53.5557	55.4128	54.5615	51.0313	59.6099	56.6389	56.6366	61.9541	51.9145	48.8981	54.2503	52.452	32.8239	31.9515	31.4417	31.046	34.6986	33.0067	32.3692	32.6639	31.3192	30.5616	30.4898	31.677	30.5175	27.3211	26.7255	27.3044	23.2662	23.2461	22.5874	22.6584	22.7181	21.8483	20.5841	19.8127	19.267	18.571
Bangladesh	BGD	Agriculture, forestry, and fishing, value added (current US$)	NV.AGR.TOTL.CD	2.45697e+09	2.79363e+09	2.89735e+09	3.03989e+09	2.87383e+09	3.11981e+09	3.47404e+09	4.0513e+09	4.00794e+09	4.69402e+09	4.90656e+09	4.46618e+09	3748417450	4.58023e+09	7.08663e+09	1.20491e+10	5.25224e+09	4.71922e+09	7.2054e+09	8.16441e+09	5.95361e+09	6.47008e+09	5.8247e+09	5.46691e+09	6565272658	7.35338e+09	7.04807e+09	7.93669e+09	8.32433e+09	8.79616e+09	9.63428e+09	9.80641e+09	9.67676e+09	9.06145e+09	9.02486e+09	1.03592e+10	1.08045e+10	1.12149e+10	1.12902e+10	1.16171e+10	1.21246e+10	1.17962e+10	1.12645e+10	1.19191e+10	1.25444e+10	1.28963e+10
Bangladesh	BGD	Annual freshwater withdrawals, agriculture (% of total freshwater withdrawal)	ER.H2O.FWAG.ZS
Bangladesh	BGD	Rural population living in areas where elevation is below 5 meters (% of total population)	EN.POP.EL5M.RU.ZS																															3.50883										2.90132
Bangladesh	BGD	Agricultural nitrous oxide emissions (% of total)	EN.ATM.NOXE.AG.ZS											76.4956	76.9974	76.92	75.9801	76.2233	76.288	76.4472	77.7714	77.3236	77.2834	76.0783	76.0645	76.1533	76.1094	75.2296	75.4361	75.6991	76.1531	75.1015	75.4302	92.5091	92.7949	92.8612	92.957	93.1499	93.4377	93.3202	92.9074	92.6242	92.7796	92.603	92.484	92.4554	92.0657	91.8858	91.9842
Bangladesh	BGD	Agricultural nitrous oxide emissions (thousand metric tons of CO2 equivalent)	EN.ATM.NOXE.AG.KT.CE																															15190	15970	16260	16630	17270	18510	19000	18470	18460	19660	19780	20180	20710	20190	20270	21000
Bangladesh	BGD	Agricultural methane emissions (% of total)	EN.ATM.METH.AG.ZS											89.3408	88.5598	88.4387	88.1523	87.8425	87.921	87.2053	86.8659	86.7429	86.4422	85.1927	84.9058	84.407	82.9893	82.711	82.5724	82.1876	81.2936	80.5285	80.2783	78.192	77.7226	77.4481	76.9845	76.7971	76.8262	76.4546	76.4047	76.0042	76.4301	76.3708	76.1497	75.8081	75.3272	74.438	74.2676
Bangladesh	BGD	Agricultural methane emissions (thousand metric tons of CO2 equivalent)	EN.ATM.METH.AG.KT.CE																															50340	50100	50380	50140	50640	51220	50720	51130	50520	52240	52650	52490	53240	53520	52650	53740
Bangladesh	BGD	Access to electricity, rural (% of rural population)	EG.ELC.ACCS.RU.ZS																																3.17102			2.23884	3.73434	6.6933	5.88148	12.6551	15.6581	16.8105	21.517	24.4273	27.3525	27.8763	30.1719
Bangladesh	BGD	Cereal yield (kg per hectare)	AG.YLD.CREL.KG		1681.1	1514	1749.4	1691.8	1670	1570.8	1681.5	1727.9	1724.7	1666.2	1583.1	1554.5	1785.2	1708.4	1831.6	1769	1923.7	1926.9	1870.9	2005.8	1937.5	1997.9	2205.6	2134.6	2148.5	2146.6	2202.1	2235.8	2500.3	2490.6	2585.8	2625.7	2647.7	2475.9	2593.2	2694.2	2682.4	2865.3	3116.4	3384.4	3311	3395	3479.3	3439.4	3681.6
Bangladesh	BGD	Surface area (sq. km)	AG.SRF.TOTL.K2		148460	148460	148460	148460	148460	148460	148460	148460	148460	148460	148460	148460	148460	148460	148460	148460	148460	148460	148460	148460	148460	148460	148460	148460	148460	148460	148460	148460	148460	148460	148460	148460	148460	148460	148460	148460	148460	148460	148460	148460	148460	148460	148460	148460	148460
Bangladesh	BGD	Livestock production index (2014-2016 = 100)	AG.PRD.LVSK.XD		23.11	24.13	24.97	26.05	26.6	26.83	27.59	28.36	29.36	30.25	30.26	30.4	30.13	30.8	31.49	32.99	33.46	38.3	39.4	28.28	28.93	29.98	30.94	31.29	34.51	35.77	36.89	38.5	39.28	41.5	45.03	46.86	49.27	51.99	54.37	57.36	60.87	60.32	61.67	63.06	64.21	67.27	70.07	72.24	76.09
Bangladesh	BGD	Food production index (2014-2016 = 100)	AG.PRD.FOOD.XD		25.59	24.49	27.74	27.93	28.12	27.01	30.54	31.29	32.57	31.08	28.96	28.51	31.42	30.54	33.64	32.25	34.35	35.56	35.33	35.89	35.65	36.94	37.86	38.19	39.57	39.96	40.02	40.68	44.52	44.97	46.3	46.91	46.87	45.22	47.23	49.81	50.44	52.35	59.25	63.1	61.8	63.62	65.33	64.29	72.29
Bangladesh	BGD	Crop production index (2014-2016 = 100)	AG.PRD.CROP.XD		27.62	26.05	29.44	29.33	29.97	28.53	32.55	32.89	34.68	32.64	29.45	29.56	32.83	31.15	34.61	33	35.61	36.4	35.76	37.93	37.58	38.99	39.95	40.17	41.93	42.4	41.73	41.74	45.9	46.07	47.15	47.54	46.99	44.84	46.39	49.01	49.44	51.29	58.68	62.89	61.37	62.88	64.33	62.71	71.31
Bangladesh	BGD	Cereal production (metric tons)	AG.PRD.CREL.MT		14523696	13408128	16042664	15842004	15852140	14464297	16876448	17160028	18187398	16905215	15088878	15323537	18021512	17105414	19322564	17908126	19772481	19984399	19658591	21698327	21591389	22339648	22990185	23256274	24134965	24266331	24304321	24449929	27886213	27746673	28326730	28516927	28177410	26325480	27704115	29620075	29673515	31577495	36403000	39503000	38029335	39341455	40015280	37759046	41146756
Bangladesh	BGD	Agricultural machinery, tractors per 100 sq. km of arable land	AG.LND.TRAC.ZS		0.871586	0.930557	0.987798	1.04167	1.08237	1.13662	1.24392	1.47242	1.70261	2.34469	2.56875	2.70448	2.91315	3.13219	3.33552	3.55658	3.78272	3.83562	3.83856	3.8373	3.67768	3.51494	3.38321	3.21176	3.05944	2.94728	2.79372	2.56894	2.40762	2.30541	2.18434	2.23603	2.11615	1.99215	1.84436	1.67524	1.54946	1.41945	1.28023	1.1976	1.08395	0.969344	0.850754	0.552622	1.96562
Bangladesh	BGD	Rural land area (sq. km)	AG.LND.TOTL.RU.K2																															90000.5										85189.6
Bangladesh	BGD	Land area (sq. km)	AG.LND.TOTL.K2		130170	130170	130170	130170	130170	130170	130170	130170	130170	130170	130170	130170	130170	130170	130170	130170	130170	130170	130170	130170	130170	130170	130170	130170	130170	130170	130170	130170	130170	130170	130170	130170	130170	130170	130170	130170	130170	130170	130170	130170	130170	130170	130170	130170	130170
Bangladesh	BGD	Average precipitation in depth (mm per year)	AG.LND.PRCP.MM		2666	2666	2666	2666	2666	2666	2666	2666	2666	2666	2666	2666	2666	2666	2666	2666	2666	2666	2666	2666	2666	2666	2666	2666	2666	2666	2666	2666	2666	2666	2666	2666	2666	2666	2666	2666	2666	2666	2666	2666	2666	2666	2666	2666	2666
Bangladesh	BGD	Agricultural irrigated land (% of total agricultural land)	AG.LND.IRIG.AG.ZS																																													51.3461	51.1223
Bangladesh	BGD	Forest area (% of land area)	AG.LND.FRST.ZS																															14.7525	14.7525	14.7525	14.7525	14.7525	14.7525	14.7525	14.7525	14.7525	14.7525	14.7525	14.7279	14.7033	14.6787	14.6542	14.6296
Bangladesh	BGD	Forest area (sq. km)	AG.LND.FRST.K2																															19203.3	19203.3	19203.3	19203.3	19203.3	19203.3	19203.3	19203.3	19203.3	19203.3	19203.3	19171.3	19139.3	19107.3	19075.3	19043.4
Bangladesh	BGD	Rural land area where elevation is below 5 meters (% of total land area)	AG.LND.EL5M.RU.ZS																															11.6323										11.1492
Bangladesh	BGD	Rural land area where elevation is below 5 meters (sq. km)	AG.LND.EL5M.RU.K2																															15854.8										15196.2
Bangladesh	BGD	Permanent cropland (% of land area)	AG.LND.CROP.ZS		2.11262	2.15103	2.11262	2.15103	1.99739	1.93593	1.93593	1.84374	2.0358	1.99739	1.98202	1.98202	1.98202	1.98202	1.99739	1.99739	1.99739	2.01275	2.0358	2.04348	2.08958	2.10494	2.11262	2.11262	2.11262	2.15103	2.15103	2.22786	2.22786	2.53515	2.57356	2.61197	2.61197	2.68879	2.84244	2.84244	2.88085	2.91926	3.45702	3.45702	3.84113	3.84113	3.84113	4.45571	6.14581
Bangladesh	BGD	Land under cereal production (hectares)	AG.LND.CREL.HA		8639332	8855818	9170275	9364054	9492394	9208509	10036709	9931197	10545400	10146201	9531242	9857487	10094822	10012328	10549360	10123512	10278378	10371255	10507816	10817980	11143697	11181582	10423553	10895119	11233180	11304320	11036881	10935858	11153325	11140604	10954903	10860774	10642068	10632902	10683381	10994172	11062180	11020640	11680974	11672247	11485595	11588093	11500907	10978274	11176338
Bangladesh	BGD	Arable land (% of land area)	AG.LND.ARBL.ZS		66.1059	66.0444	66.1059	66.3747	67.4272	67.5885	67.9342	67.8267	67.6807	67.8881	67.8881	70.1621	70.1467	70.1467	70.2466	70.2005	70.1467	70.1006	70.0469	70.0699	69.9777	69.9393	69.8241	70.5616	70.3081	70.3772	70.9457	73.2657	73.3886	72.6435	72.098	66.1366	65.3453	64.5925	64.5617	64.2007	64.4542	64.9458	64.8076	64.1469	63.7858	63.4017	63.2096	62.5567	60.7744
Bangladesh	BGD	Arable land (hectares per person)	AG.LND.ARBL.HA.PC		0.165855	0.160807	0.156187	0.152181	0.150034	0.145988	0.142389	0.137962	0.133755	0.130837	0.129241	0.131701	0.128344	0.125172	0.122409	0.119639	0.116858	0.114052	0.11132	0.108674	0.105728	0.102806	0.0998292	0.0981993	0.095374	0.0932211	0.0918995	0.0928728	0.0910732	0.0882521	0.0859095	0.0773689	0.0749964	0.0727242	0.0713453	0.0697132	0.0687484	0.0679853	0.0665537	0.0646318	0.0630589	0.0615254	0.060277	0.0586715	0.0561412
Bangladesh	BGD	Arable land (hectares)	AG.LND.ARBL.HA		8605000	8597000	8605000	8640000	8777000	8798000	8843000	8829000	8810000	8837000	8837000	9133000	9131000	9131000	9144000	9138000	9131000	9125000	9118000	9121000	9109000	9104000	9089000	9185000	9152000	9161000	9235000	9537000	9553000	9456000	9385000	8609000	8506000	8408000	8404000	8357000	8390000	8454000	8436000	8350000	8303000	8253000	8228000	8143000	7911000
Bangladesh	BGD	Agricultural land (% of land area)	AG.LND.AGRI.ZS		72.8278	72.8048	72.8278	73.1351	74.034	74.1338	74.4795	74.2798	74.3259	74.4949	74.4795	76.7535	76.7381	76.7381	76.8533	76.8073	76.7535	76.7227	76.692	76.7227	76.6767	76.6536	76.5461	77.2836	77.03	77.1376	77.7061	80.1029	80.2259	79.788	79.2809	73.3579	72.5666	71.8906	72.0135	71.6525	71.9444	72.4745	72.8739	72.2133	72.2363	71.8522	71.6601	71.6217	71.5295
Bangladesh	BGD	Agricultural land (sq. km)	AG.LND.AGRI.K2		94800	94770	94800	95200	96370	96500	96950	96690	96750	96970	96950	99910	99890	99890	100040	99980	99910	99870	99830	99870	99810	99780	99640	100600	100270	100410	101150	104270	104430	103860	103200	95490	94460	93580	93740	93270	93650	94340	94860	94000	94030	93530	93280	93230	93110
Bangladesh	BGD	Fertilizer consumption (kilograms per hectare of arable land)	AG.CON.FERT.ZS		2.61476	3.14063	5.69436	5.20833	6.17523	8.61559	10.856	12.2324	14.7219	16.2046	12.9229	19.9393	19.9335	14.1399	23.5574	26.6309	37.3375	39.0367	44.6759	45.6845	43.9157	50.6677	59.7896	63.3371	59.078	67.3023	76.4252	81.4164	94.9394	98.7333	107.022	116.014	111.167	124.806	142.194	147.245	132.205	138.455	161.89	158.108	174.59	188.639	160.267	170.671	197.749
Bangladesh	BGD	Fertilizer consumption (% of fertilizer production)	AG.CON.FERT.PT.ZS		289.65	83.9135	107.045	128.425	128.848	176.095	192.192	271.2	298.683	178.623	537.386	197.448	140.334	277.706	140.39	164.195	272.047	217.861	202.831	215.445	181.478	172.325	146.155	158.129	125.004	137.27	109.167	106.117	121.8	131.457	125.613	103.47	90.4899	109.307	114.723	121.215	122.267	111.349	123.974	114.772	123.739	129.205	130.441	140.643	164.73
Bangladesh	BGD	Agricultural machinery, tractors	AG.AGR.TRAC.NO		750	800	850	900	950	1000	1100	1300	1500	2072	2270	2470	2660	2860	3050	3250	3454	3500	3500	3500	3350	3200	3075	2950	2800	2700	2580	2450	2300	2180	2050	1925	1800	1675	1550	1400	1300	1200	1080	1000	900	800	700	450	1555
Bulgaria	BGR	Agricultural raw materials exports (% of merchandise exports)	TX.VAL.AGRI.ZS.UN																																					3.02352	3.10463	3.82824	2.98301	2.74036	2.40592	2.347	2.30643	2.09361	1.77854
Bulgaria	BGR	Agricultural raw materials imports (% of merchandise imports)	TM.VAL.AGRI.ZS.UN																																	2.81058				2.64113	2.84604	2.25735	1.40642	1.34926	1.34783	1.3175	1.56964	1.40223	1.35241
Bulgaria	BGR	Rural population (% of total population)	SP.RUR.TOTL.ZS	62.9	61.218	59.506	57.77	56.013	54.245	52.767	51.501	50.232	48.966	47.7	46.64	45.581	44.529	43.481	42.438	41.474	40.572	39.674	38.784	37.9	37.397	36.896	36.397	35.901	35.41	35.001	34.654	34.308	33.965	33.623	33.283	32.944	32.67	32.443	32.218	31.993	31.769	31.546	31.323	31.101	30.834	30.476	30.121	29.767	29.416
Bulgaria	BGR	Rural population growth (annual %)	SP.RUR.TOTL.ZG		-1.75233	-1.96115	-2.15039	-2.27248	-2.47538	-2.10778	-1.79874	-1.78292	-1.78409	-1.96475	-1.69728	-1.83155	-1.81441	-1.71369	-1.94526	-1.86458	-1.67975	-2.1264	-2.1338	-1.90318	-1.0028	-1.05292	-1.11215	-1.13815	-1.37854	-1.18831	-0.849216	-0.891111	-2.17481	-2.8158	-2.00677	-2.09761	-1.63286	-1.03686	-1.14132	-1.21656	-1.31141	-1.37171	-1.27006	-1.20518	-2.85282	-3.33856	-1.9638	-1.93699	-1.93916
Bulgaria	BGR	Rural population	SP.RUR.TOTL	4948578	4862618	4768184	4666744	4561889	4450351	4357529	4279849	4204219	4129877	4049527	3981375	3909118	3838830	3773605	3700908	3632541	3572033	3496879	3423053	3358522	3325011	3290185	3253796	3216973	3172930	3135449	3108935	3081354	3015064	2931350	2873111	2813472	2767905	2739354	2708267	2675519	2640661	2604686	2571814	2541005	2469539	2388453	2342006	2297078	2252963
Bulgaria	BGR	Employment in agriculture (% of total employment) (modeled ILO estimate)	SL.AGR.EMPL.ZS																																19.54	19	18.32	17.49	16.62	15.6	15.56	14.32	13.88	13.2	9.69	10.71	11.14	10.75	8.94
Bulgaria	BGR	Employment in agriculture, male (% of male employment) (modeled ILO estimate)	SL.AGR.EMPL.MA.ZS																																21.31	20.74	20.06	19.4	18.43	17.47	18.53	16.66	16.32	15.42	12.02	13.02	13.59	12.89	10.74
Bulgaria	BGR	Employment in agriculture, female (% of female employment) (modeled ILO estimate)	SL.AGR.EMPL.FE.ZS																																17.67	17.16	16.48	15.44	14.64	13.54	12.25	11.67	11.06	10.6	7.12	8.14	8.33	8.29	6.83
Bulgaria	BGR	Agriculture, forestry, and fishing, value added (% of GDP)	NV.AGR.TOTL.ZS																					14.4186	16.6256	17.1778	14.4795	15.8126	11.8686	12.9195	11.7962	11.4594	10.9419	17.746	15.3906	11.618	9.93443	11.4916	9.21832	9.59258	20.4768	13.4116	12.9586	10.9705	10.6033	9.71057	9.09563	8.45219	7.28369
Bulgaria	BGR	Agriculture, forestry, and fishing, value added (current US$)	NV.AGR.TOTL.CD																					2.86054e+09	3303500000	3.32253e+09	2.39833e+09	2.78222e+09	2.03611e+09	2.61612e+09	3.31485e+09	2.58476e+09	2.40594e+09	3.66136e+09	1.68427e+09	1.20253e+09	1.07587e+09	1.11439e+09	1.74994e+09	1.17933e+09	2.31716e+09	2.01585e+09	1.76591e+09	1.45313e+09	1.50391e+09	1.59281e+09	1.92327e+09	2.21091e+09	2.17558e+09
Bulgaria	BGR	Annual freshwater withdrawals, agriculture (% of total freshwater withdrawal)	ER.H2O.FWAG.ZS																													24.4667	22.0711	29.1854	28.3761	27.5338	26.6566	25.7421	24.788	23.7916	22.7501	21.6603	20.5187	19.3217	14.8323	11.2764	15.9579	13.625	13.6056
Bulgaria	BGR	Rural population living in areas where elevation is below 5 meters (% of total population)	EN.POP.EL5M.RU.ZS																															0.133328										0.147224
Bulgaria	BGR	Agricultural nitrous oxide emissions (% of total)	EN.ATM.NOXE.AG.ZS											46.1338	44.2071	45.9886	46.051	45.2877	44.2732	46.5924	44.3002	45.9154	48.8245	48.7698	50.9879	51.4776	50.5682	51.28	49.7567	50.437	50.8317	41.7005	60.0115	71.3945	76.0504	71.5094	69.5842	69.0476	57.3059	57.3661	63.2458	68.0556	69.6429	65.9574	67.6768	73.9726	73.8839	70.0229	65.6642
Bulgaria	BGR	Agricultural nitrous oxide emissions (thousand metric tons of CO2 equivalent)	EN.ATM.NOXE.AG.KT.CE																															5990	5430	3790	3180	3190	2510	2570	2650	2450	2340	2480	2680	3240	3310	3060	2620
Bulgaria	BGR	Agricultural methane emissions (% of total)	EN.ATM.METH.AG.ZS											47.3468	47.6818	48.3618	47.5417	47.1422	47.2126	47.8214	46.979	46.4765	45.8407	45.2403	44.0605	43.4713	42.5358	42.0528	40.6704	39.0468	38.1591	37.1787	36.0304	35.9976	36.4583	32.7935	27.9586	25.9165	23.3777	23.5099	22.5303	23.7104	25.9155	25.8278	25.502	23.6479	24.0081	25.7787	26.0135
Bulgaria	BGR	Agricultural methane emissions (thousand metric tons of CO2 equivalent)	EN.ATM.METH.AG.KT.CE																															5900	5600	4860	3780	3040	2810	2840	2600	2620	2760	2730	2540	2230	2360	2400	2310
Bulgaria	BGR	Access to electricity, rural (% of rural population)	EG.ELC.ACCS.RU.ZS																															100	100	100	100	100	100	100	100	100	100	100	100	100	100	100	100
Bulgaria	BGR	Cereal yield (kg per hectare)	AG.YLD.CREL.KG		1746.6	1822	1858.6	2137	2297.1	2930.6	2951.4	2439.4	2822.4	3124.1	3184.4	3702.2	3492.9	3184.2	3430.5	3741.8	3381.4	3498	3791.6	3705	4062.1	4669.5	3717.2	4497.9	2915	4047	3694.7	3705.5	4402.1	3953.7	3990.8	2953.6	2512.7	2798.9	3069.5	1908.6	3011.5	2684.7	2946.8	2459.9	2898.5	3156.3	2371.3	4077.8	3387
Bulgaria	BGR	Surface area (sq. km)	AG.SRF.TOTL.K2		110990	110990	110990	110990	110990	110990	110990	110990	110990	110990	110990	110990	110990	110990	110990	110990	110990	110990	110990	110990	110990	110990	110990	110990	110990	110990	110990	110990	110990	110990	110990	110990	110990	110990	110990	110990	110990	110990	110990	110990	110990	110990	110990	111000	111000
Bulgaria	BGR	Livestock production index (2014-2016 = 100)	AG.PRD.LVSK.XD		140.89	145	143.96	157.65	176.46	189.62	199.98	208.67	199.28	197.5	207.3	215.51	219.05	220.66	233.61	249.64	251.44	261.18	279.47	281.76	287.43	296.79	306.66	313.93	311.16	318.96	316.43	316.94	316.25	302.51	254.19	236.4	209.95	177.22	178.61	187.12	173.53	184.6	194.84	188.44	112.14	122.13	115.42	123.56	122.7
Bulgaria	BGR	Food production index (2014-2016 = 100)	AG.PRD.FOOD.XD		96.26	103.53	107.34	111.31	119.58	135.07	132.24	134.34	137.6	133.59	136.03	141.48	143.12	136.5	140.1	153	143.08	150.41	156.17	150.54	162.99	173.14	157.95	171.28	145.48	164.54	156.43	158.64	167.23	154.34	141.84	128.12	102.37	105.87	116.57	94.48	102.5	101.25	102.58	94	80.39	86.97	77.18	95.54	77.4
Bulgaria	BGR	Crop production index (2014-2016 = 100)	AG.PRD.CROP.XD		88.3	99.7	104.72	108.68	112.12	129.36	121.88	121.21	127.21	124.06	124.37	131.42	131.26	122.63	124.38	135.67	119.86	127.77	130.99	120.87	135.76	147.01	122.69	139.22	105.99	128.01	118.61	120.05	128.98	116.16	113.77	100.38	73.44	86.51	98.85	69.42	84.58	78.51	77.05	67.67	74.03	79.76	69.07	90.51	66.98
Bulgaria	BGR	Cereal production (metric tons)	AG.PRD.CREL.MT		4403935	4466325	4507537	5232842	5307655	6823527	6531374	5285685	6080288	6788615	7076215	8152773	7329016	6608375	7706452	8492409	7577645	7491580	8290010	7647576	8449300	9967359	7931689	9249148	5382902	8492188	7275590	7816939	9527371	8125944	8.98381e+06	6.59363e+06	5.69785e+06	6.44167e+06	6543382	3403520	6187844	5378183	5221441	4.38834e+06	6.07686e+06	6770394	3814085	7462821	5839080
Bulgaria	BGR	Agricultural machinery, tractors per 100 sq. km of arable land	AG.LND.TRAC.ZS		65.1482	74.0226	83.5331	93.0311	100.888	108.166	113.102	122.263	127.477	129.45	133.761	140.504	145.631	151.293	163.48	166.277	165.151	164.078	162.805	161.923	158.269	156.061	152.81	148.936	144.78	141.87	140.235	139.789	139.431	135.827	130.432	117.151	92.1265	94.3514	95.7979	92.434	91.6705	113.122	114.304	98.4373	94.0352	95.5917	95.1128	93.4561	114.251
Bulgaria	BGR	Rural land area (sq. km)	AG.LND.TOTL.RU.K2																															108565										108725
Bulgaria	BGR	Land area (sq. km)	AG.LND.TOTL.K2		110630	110630	110630	110630	110630	110630	110630	110630	110630	110630	110630	110630	110630	110630	110630	110630	110630	110630	110630	110630	110630	110630	110630	110630	110630	110630	110630	110630	110630	110630	110630	110630	110630	110630	110630	110630	110630	110630	110630	110630	110630	108800	108770	108760	108640
Bulgaria	BGR	Average precipitation in depth (mm per year)	AG.LND.PRCP.MM		608	608	608	608	608	608	608	608	608	608	608	608	608	608	608	608	608	608	608	608	608	608	608	608	608	608	608	608	608	608	608	608	608	608	608	608	608	608	608	608	608	608	608	608	608
Bulgaria	BGR	Agricultural irrigated land (% of total agricultural land)	AG.LND.IRIG.AG.ZS																																												1.48329		1.02564
Bulgaria	BGR	Forest area (% of land area)	AG.LND.FRST.ZS																															30.0732	30.1166	30.16	30.2034	30.2468	30.2902	30.3335	30.3769	30.4203	30.4637	30.5071	30.8343	31.6857	32.0272	32.363	32.732
Bulgaria	BGR	Forest area (sq. km)	AG.LND.FRST.K2																															33270	33318	33366	33414	33462	33510	33558	33606	33654	33702	33750	34112	34474	34836	35198	35560
Bulgaria	BGR	Rural land area where elevation is below 5 meters (% of total land area)	AG.LND.EL5M.RU.ZS																															0.105482										0.10732
Bulgaria	BGR	Rural land area where elevation is below 5 meters (sq. km)	AG.LND.EL5M.RU.K2																															117.11										119.15
Bulgaria	BGR	Permanent cropland (% of land area)	AG.LND.CROP.ZS		3.31736	3.47103	3.55238	3.56142	3.5795	3.59758	3.68797	3.65181	3.58854	3.48007	3.47103	3.45295	3.45295	3.52526	3.48911	3.49815	3.39872	3.27217	3.22697	3.1637	3.09139	3.00099	2.97388	2.96484	2.92868	2.83829	2.76598	2.71174	2.69366	2.71174	2.69366	2.55808	2.23267	1.95245	1.84398	1.79879	1.79879	2.53096	2.54	2.27786	2.21459	2.09559	1.96745	1.94005	1.73049
Bulgaria	BGR	Land under cereal production (hectares)	AG.LND.CREL.HA		2521386	2451390	2425275	2448730	2310600	2328375	2213008	2166840	2154263	2172992	2222151	2202120	2098266	2075355	2246457	2269586	2240961	2141680	2186389	2064114	2080033	2134550	2133798	2056324	1846596	2098370	1969203	2109569	2164286	2055264	2251105	2232376	2267609	2301503	2131732	1783266	2054766	2003256	1771884	1783922	2096588	2145075	1608438	1830124	1723955
Bulgaria	BGR	Arable land (% of land area)	AG.LND.ARBL.ZS		38.4344	37.5486	37.404	37.7836	37.6661	37.6571	37.4763	37.5486	37.5847	37.4401	37.3497	37.3136	37.2413	37.0424	35.7679	35.6142	35.5871	35.4877	35.2255	34.5928	34.5657	34.5114	34.4572	34.412	34.4391	34.5205	34.5747	34.7103	34.7826	34.8549	34.9272	36.5814	36.726	36.1656	36.1385	37.9915	38.8502	31.9624	32.342	31.872	31.3387	30.8364	30.5507	30.4616	29.2066
Bulgaria	BGR	Arable land (hectares per person)	AG.LND.ARBL.HA.PC		0.535306	0.518411	0.512246	0.51324	0.507913	0.504477	0.498903	0.49632	0.492994	0.487893	0.484045	0.481332	0.477905	0.472188	0.453746	0.449844	0.447174	0.445426	0.441539	0.431866	0.430092	0.428149	0.426411	0.424856	0.425197	0.426315	0.426357	0.427548	0.433481	0.442289	0.447618	0.473878	0.479562	0.473851	0.475609	0.502581	0.51708	0.428254	0.435777	0.43157	0.43288	0.428089	0.427378	0.42932	0.414285
Bulgaria	BGR	Arable land (hectares)	AG.LND.ARBL.HA		4252000	4154000	4138000	4180000	4167000	4166000	4146000	4154000	4158000	4142000	4132000	4128000	4120000	4098000	3957000	3940000	3937000	3926000	3897000	3827000	3824000	3818000	3812000	3807000	3810000	3819000	3825000	3840000	3848000	3856000	3864000	4047000	4063000	4001000	3998000	4203000	4298000	3536000	3578000	3526000	3467000	3355000	3323000	3313000	3173000
Bulgaria	BGR	Agricultural land (% of land area)	AG.LND.AGRI.ZS		51.279	51.3875	51.4598	52.1739	52.3637	52.4451	52.9965	53.1592	54.4337	54.3252	54.3162	54.4337	54.0721	54.5783	53.8281	56.0246	56.0969	56.1421	56.0969	55.8709	55.8528	55.88	55.8348	55.7896	55.7625	55.7353	55.7353	55.6992	55.7534	55.6721	55.6901	55.6269	55.3286	55.6721	55.7173	55.7173	56.0698	51.0259	51.3333	50.4565	49.6972	48.943	48.9657	49.007	48.4628
Bulgaria	BGR	Agricultural land (sq. km)	AG.LND.AGRI.K2		56730	56850	56930	57720	57930	58020	58630	58810	60220	60100	60090	60220	59820	60380	59550	61980	62060	62110	62060	61810	61790	61820	61770	61720	61690	61660	61660	61620	61680	61590	61610	61540	61210	61590	61640	61640	62030	56450	56790	55820	54980	53250	53260	53300	52650
Bulgaria	BGR	Fertilizer consumption (kilograms per hectare of arable land)	AG.CON.FERT.ZS		33.8036	36.3002	42.2825	67.9081	86.5664	114.46	146.425	202.775	166.492	154.228	153.886	156.51	153.619	138.459	171.612	166.968	188.37	187.905	210.486	216.802	273.013	264.694	264.664	246.388	233.438	221.524	208.235	235.156	209.681	177.619	122.045	58.5528	50.4403	56.2529	31.0155	45.6817	46.4935	47.7941	34.2666	42.9665	57.7104	113.768	147.327	80.8518	74.232
Bulgaria	BGR	Fertilizer consumption (% of fertilizer production)	AG.CON.FERT.PT.ZS		100.169	92.1396	102.01	95.9998	101.857	121.043	137	131.669	101.723	85.2716	89.8364	98.9706	96.8589	72.6343	73.9451	72.7217	75.4015	76.208	85.5324	87.6135	103.32	101.364	97.4448	89.5677	88.1047	89.024	74.888	79.5721	73.6986	71.5148	59.1514	32.9765	29.5327	30.2511	13.8085	20.9793	24.8327	37.8924	37.2097	30.4339	46.7072	97.7102	107.716	54.9123	45.1395
Bulgaria	BGR	Agricultural machinery, tractors	AG.AGR.TRAC.NO		27701	30749	34566	38887	42040	45062	46892	50788	53005	53618	55270	58000	60000	62000	64689	65513	65020	64417	63445	61968	60522	59584	58251	56700	55161	54180	53640	53679	53653	52375	50399	47411	37431	37750	38300	38850	39400	40000	40898	34709	32602	32071	31606	30962	36252
Bahrain	BHR	Agricultural raw materials exports (% of merchandise exports)	TX.VAL.AGRI.ZS.UN											0.128861	0.106822	0.0745168	0.109611	0.07543	0.0585486	0.254037	0.0992399	0.265581	0.0669483	0.168406	0.413824	0.657035	0.0164056	0.0499183	0.0710682	0.0394248	0.147899							0.0555176	0.0442747	0.150035				0.0417734	0.0488088	0.0499815	0.0513628	0.039259	0.0291911
Bahrain	BHR	Agricultural raw materials imports (% of merchandise imports)	TM.VAL.AGRI.ZS.UN											1.19194	0.640109	0.61434	0.709173	0.500697	0.5286	1.1162	0.892055	0.899772	0.820147	1.15147	1.14965	1.04307	1.13029	1.20217	1.31387	1.01887	0.872551							0.82478	0.96376	1.1002				0.822957	0.939118	0.863221	0.853374	0.705988	0.500584
Bahrain	BHR	Rural population (% of total population)	SP.RUR.TOTL.ZS	17.68	17.663	17.645	17.628	17.611	17.5	17.239	16.981	16.725	16.474	16.225	15.979	15.735	15.496	15.259	15.025	14.794	14.566	14.341	14.118	13.899	13.683	13.469	13.258	13.05	12.845	12.643	12.443	12.246	12.051	11.86	11.671	11.602	11.605	11.608	11.612	11.615	11.618	11.621	11.624	11.628	11.631	11.627	11.617	11.601	11.578
Bahrain	BHR	Rural population growth (annual %)	SP.RUR.TOTL.ZG		3.73778	3.65214	3.60232	3.55925	2.7524	1.56276	1.41235	1.31046	1.24589	1.14752	2.19127	3.58963	3.86837	3.76789	3.67075	3.55428	3.41704	3.26409	3.09351	2.91936	2.44424	1.95961	1.87909	1.92489	1.96743	1.99274	1.97792	1.93449	1.85466	1.75736	1.81186	2.90515	3.44382	3.36838	3.29795	3.20898	3.11975	3.02024	2.90683	2.78483	2.63641	2.4102	3.83548	6.71448	7.69599
Bahrain	BHR	Rural population	SP.RUR.TOTL	28410	29492	30589	31711	32860	33777	34309	34797	35256	35698	36110	36910	38259	39768	41295	42839	44389	45932	47456	48947	50397	51644	52666	53665	54708	55795	56918	58055	59189	60297	61366	62488	64330	66584	68865	71174	73495	75824	78149	80454	82726	84936	87008	90410	96689	104424
Bahrain	BHR	Employment in agriculture (% of total employment) (modeled ILO estimate)	SL.AGR.EMPL.ZS																																2.43	2.34	2.24	2.14	2.05	1.97	1.88	1.8	1.72	1.65	1.57	1.52	1.47	1.41	1.35
Bahrain	BHR	Employment in agriculture, male (% of male employment) (modeled ILO estimate)	SL.AGR.EMPL.MA.ZS																																2.89	2.78	2.68	2.57	2.48	2.39	2.29	2.21	2.12	2.03	1.94	1.88	1.82	1.75	1.68
Bahrain	BHR	Employment in agriculture, female (% of female employment) (modeled ILO estimate)	SL.AGR.EMPL.FE.ZS																																0.21	0.21	0.21	0.21	0.21	0.21	0.2	0.2	0.2	0.2	0.19	0.17	0.14	0.12	0.11
Bahrain	BHR	Agriculture, forestry, and fishing, value added (% of GDP)	NV.AGR.TOTL.ZS																					0.984371	1.01235	1.05778	1.15352	1.11679	1.19438	1.36872	1.3425	1.18046	1.13514	0.949346	0.88214	0.909897	0.851378	0.860342	0.862944
Bahrain	BHR	Agriculture, forestry, and fishing, value added (current US$)	NV.AGR.TOTL.CD																					3.02467e+07	3.51064e+07	3.85638e+07	4.30851e+07	4.3617e+07	4.3617e+07	4.17787e+07	4.5538e+07	4.37053e+07	4.38569e+07	4.01553e+07	4.07215e+07	4.32298e+07	4.42739e+07	47900000	5.04777e+07
Bahrain	BHR	Annual freshwater withdrawals, agriculture (% of total freshwater withdrawal)	ER.H2O.FWAG.ZS																															56.4854	55.4563	54.5122	53.6428	52.8398	52.0957	51.4042	50.7601	50.1586	49.5956	49.0675	47.5282	46.0207	44.5439	43.1669	41.8381
Bahrain	BHR	Rural population living in areas where elevation is below 5 meters (% of total population)	EN.POP.EL5M.RU.ZS																															2.13597										1.42875
Bahrain	BHR	Agricultural nitrous oxide emissions (% of total)	EN.ATM.NOXE.AG.ZS											30.8145	31.3214	29.8039	26.6545	21.0649	18.9309	16.9096	15.5525	14.2911	15.0855	14.6801	16.9371	13.6032	14.1003	15.5075	12.8126	21.0028	14.1064	16.4039	17.6436	50	50	50	50	66.6667	33.3333	50	50	50	50	25	25	40	50	42.8571	42.8571
Bahrain	BHR	Agricultural nitrous oxide emissions (thousand metric tons of CO2 equivalent)	EN.ATM.NOXE.AG.KT.CE																															20	20	20	20	20	10	20	20	20	20	10	10	20	30	30	30
Bahrain	BHR	Agricultural methane emissions (% of total)	EN.ATM.METH.AG.ZS											0.797745	0.823846	0.871168	0.798778	0.640858	0.684589	0.66419	0.622812	0.620705	0.652432	0.640934	0.590829	0.660206	0.67841	0.671507	0.691567	0.775171	0.856651	1.01898	1.10344	0.630915	0.617284	0.60423	0.591716	0.571429	0.483092	0.417537	0.368324	0.328947	0.297177	0.271003	0.260417	0.250313	0.241546	0.2331	0.225225
Bahrain	BHR	Agricultural methane emissions (thousand metric tons of CO2 equivalent)	EN.ATM.METH.AG.KT.CE																															20	20	20	20	20	20	20	20	20	20	20	20	20	20	20	20
Bahrain	BHR	Access to electricity, rural (% of rural population)	EG.ELC.ACCS.RU.ZS																															99.5059	99.7206	99.8895	99.9753	99.998	100	100	100	100	100	100	100	100	100	100	100
Bahrain	BHR	Cereal yield (kg per hectare)	AG.YLD.CREL.KG
Bahrain	BHR	Surface area (sq. km)	AG.SRF.TOTL.K2		690	690	690	690	690	690	690	690	690	690	690	690	690	690	690	690	690	690	690	690	690	690	690	690	690	690	690	690	690	690	690	710	710	710	710	710	710	710	710	710	710	710	720	730	740
Bahrain	BHR	Livestock production index (2014-2016 = 100)	AG.PRD.LVSK.XD		2.5	2.56	2.55	2.5	3.02	2.92	3.08	2.65	3.12	3.39	2.92	3.31	3.95	4.07	5.93	6.7	7.09	8.3	10	12.52	8.79	12.83	11.45	14.05	16.2	12.75	19.65	12.75	14.16	13.72	13.59	15.84	17.59	12.47	11.83	12.55	19.55	18.15	19.61	23.55	19.01	19.53	17.67	15.46	16.94
Bahrain	BHR	Food production index (2014-2016 = 100)	AG.PRD.FOOD.XD		13.91	13.94	14.07	14.03	14.49	14.22	14.44	14.16	14.62	14.95	14.66	15.18	15.7	16.76	23.8	30.56	37.51	38.4	39.82	42.26	21.35	21.63	20.62	22.89	26.06	23.84	31.04	25.35	26.47	19.83	20.46	23.66	26.06	23.8	26.27	26.99	32.68	34.39	33.07	35.96	31.79	30.37	29	26.78	27.06
Bahrain	BHR	Crop production index (2014-2016 = 100)	AG.PRD.CROP.XD		67.66	67.52	68.31	68.31	68.49	67.41	67.94	68.34	68.77	69.4	69.95	71.05	71.06	76.49	107.97	142.92	180.77	180.17	180.26	182.31	80.53	63.03	63.85	64.52	72.5	76.02	84.69	84.72	84.44	48.59	52.81	60.52	65.92	77.18	94.27	95.02	94.51	110.85	96.45	94.41	91.97	81.41	82.32	80.07	74.71
Bahrain	BHR	Cereal production (metric tons)	AG.PRD.CREL.MT
Bahrain	BHR	Agricultural machinery, tractors per 100 sq. km of arable land	AG.LND.TRAC.ZS																					40	40	40	40	40	40	40	45	45	45	45	45	100	110	70	70	60	55	50	60	75	85	80	76.4706	86.6667	66.6667
Bahrain	BHR	Rural land area (sq. km)	AG.LND.TOTL.RU.K2																															406.913										381.979
Bahrain	BHR	Land area (sq. km)	AG.LND.TOTL.K2		690	690	690	690	690	690	690	690	690	690	690	690	690	690	690	690	690	690	690	690	690	690	690	690	690	690	690	690	690	690	690	710	710	710	710	710	710	710	710	710	710	710	720	730	740
Bahrain	BHR	Average precipitation in depth (mm per year)	AG.LND.PRCP.MM		83	83	83	83	83	83	83	83	83	83	83	83	83	83	83	83	83	83	83	83	83	83	83	83	83	83	83	83	83	83	83	83	83	83	83	83	83	83	83	83	83	83	83	83	83
Bahrain	BHR	Agricultural irrigated land (% of total agricultural land)	AG.LND.IRIG.AG.ZS																																										43.4783
Bahrain	BHR	Forest area (% of land area)	AG.LND.FRST.ZS																															0.318841	0.34058	0.352113	0.373239	0.394366	0.415493	0.43662	0.457746	0.478873	0.5	0.521127	0.542254	0.56338	0.576389	0.589041	0.601351
Bahrain	BHR	Forest area (sq. km)	AG.LND.FRST.K2																															2.2	2.35	2.5	2.65	2.8	2.95	3.1	3.25	3.4	3.55	3.7	3.85	4	4.15	4.3	4.45
Bahrain	BHR	Rural land area where elevation is below 5 meters (% of total land area)	AG.LND.EL5M.RU.ZS																															20.4818										19.2338
Bahrain	BHR	Rural land area where elevation is below 5 meters (sq. km)	AG.LND.EL5M.RU.K2																															136.409										128.097
Bahrain	BHR	Permanent cropland (% of land area)	AG.LND.CROP.ZS		2.89855	2.89855	2.89855	2.89855	2.89855	2.89855	2.89855	2.89855	2.89855	2.89855	2.89855	2.89855	2.89855	2.89855	4.34783	5.7971	5.7971	5.7971	5.7971	5.7971	4.34783	2.89855	2.89855	2.89855	2.89855	2.89855	2.89855	2.89855	2.89855	2.89855	2.89855	4.22535	4.22535	4.22535	4.22535	4.22535	4.22535	4.22535	5.6338	4.50704	4.50704	4.50704	4.44444	4.38356	4.32432
Bahrain	BHR	Land under cereal production (hectares)	AG.LND.CREL.HA
Bahrain	BHR	Arable land (% of land area)	AG.LND.ARBL.ZS		1.44928	1.44928	1.44928	1.44928	1.44928	1.44928	1.44928	1.44928	1.44928	1.44928	1.44928	1.44928	1.44928	1.44928	1.44928	2.89855	2.89855	2.89855	2.89855	2.89855	2.89855	2.89855	2.89855	2.89855	2.89855	2.89855	2.89855	2.89855	2.89855	2.89855	2.89855	2.8169	2.8169	2.8169	2.8169	2.8169	2.8169	2.8169	2.8169	2.8169	2.8169	2.8169	2.36111	2.05479	2.02703
Bahrain	BHR	Arable land (hectares per person)	AG.LND.ARBL.HA.PC		0.0059891	0.00576838	0.00555892	0.00535943	0.00518103	0.00502465	0.00488005	0.00474381	0.00461476	0.00449327	0.00432915	0.00411281	0.00389663	0.00369512	0.00350734	0.00666569	0.00634242	0.0060439	0.00576873	0.0055158	0.005299	0.00511487	0.00494105	0.0047708	0.00460432	0.00444251	0.00428665	0.0041379	0.00399721	0.00386535	0.00373542	0.00360705	0.00348581	0.00337124	0.00326299	0.00316078	0.00306446	0.00297405	0.00288962	0.00281119	0.00273876	0.00267264	0.00218437	0.00179975	0.00166312
Bahrain	BHR	Arable land (hectares)	AG.LND.ARBL.HA		1000	1000	1000	1000	1000	1000	1000	1000	1000	1000	1000	1000	1000	1000	1000	2000	2000	2000	2000	2000	2000	2000	2000	2000	2000	2000	2000	2000	2000	2000	2000	2000	2000	2000	2000	2000	2000	2000	2000	2000	2000	2000	1700	1500	1500
Bahrain	BHR	Agricultural land (% of land area)	AG.LND.AGRI.ZS		10.1449	10.1449	10.1449	10.1449	10.1449	10.1449	10.1449	10.1449	10.1449	10.1449	10.1449	10.1449	10.1449	10.1449	11.5942	14.4928	14.4928	14.4928	14.4928	14.4928	13.0435	11.5942	11.5942	11.5942	11.5942	11.5942	11.5942	11.5942	11.5942	11.5942	11.5942	12.6761	12.6761	12.6761	12.6761	12.6761	12.6761	12.6761	14.0845	12.9577	12.9577	12.9577	12.3611	11.9178	11.7568
Bahrain	BHR	Agricultural land (sq. km)	AG.LND.AGRI.K2		70	70	70	70	70	70	70	70	70	70	70	70	70	70	80	100	100	100	100	100	90	80	80	80	80	80	80	80	80	80	80	90	90	90	90	90	90	90	100	92	92	92	89	87	87
Bahrain	BHR	Fertilizer consumption (kilograms per hectare of arable land)	AG.CON.FERT.ZS													18	28	40	23			21.5	13		150	84	213.5	255	240	710	155	175	252	301	350	350	300	300	300	300	300	564	216.5	173	150	997.315	1173.31	1329.75	1329.75
Bahrain	BHR	Fertilizer consumption (% of fertilizer production)	AG.CON.FERT.PT.ZS																																							0.525519	0.193844	0.140096	0.106458	0.687187	0.764753	0.850226	0.772853
Bahrain	BHR	Agricultural machinery, tractors	AG.AGR.TRAC.NO																					8	8	8	8	8	8	8	9	9	9	9	9	20	22	14	14	12	11	10	12	15	17	16	13	13	10
Bahamas, The	BHS	Agricultural raw materials exports (% of merchandise exports)	TX.VAL.AGRI.ZS.UN															0.304395	0.0877325	0.364374				0.0412229	0.0239609	0.0762328	0.0303958	0.0306708	0.126795	0.219336	0.2718										2.07455	1.26067	1.47126	1.12941	1.22646	1.11743	0.796066	0.407905	0.286635
Bahamas, The	BHS	Agricultural raw materials imports (% of merchandise imports)	TM.VAL.AGRI.ZS.UN															0.197045	0.108096	0.139964				0.152158	0.0802962	0.151167	0.21919	0.281323	0.435456	0.449256	0.587927										1.86541	2.06256	2.39214	2.70191	2.104	2.04166	1.97869	2.37541	2.34289
Bahamas, The	BHS	Rural population (% of total population)	SP.RUR.TOTL.ZS	40.288	39.546	38.807	38.074	37.358	36.657	35.96	35.27	34.584	33.907	33.236	32.571	31.912	31.262	30.619	29.983	29.353	28.734	28.121	27.516	26.898	26.157	25.429	24.715	24.013	23.326	22.653	21.993	21.346	20.716	20.162	19.933	19.707	19.482	19.26	19.039	18.82	18.604	18.389	18.176	17.993	17.951	17.908	17.866	17.824	17.782
Bahamas, The	BHS	Rural population growth (annual %)	SP.RUR.TOTL.ZG		3.0129	3.05339	2.98668	2.63039	2.38234	2.45378	2.5044	2.52188	2.33529	1.62905	0.897947	0.496501	0.233284	0.0693836	-0.0396419	-0.0578393	0	-0.0496032	-0.145645	-0.318509	-0.933143	-0.987654	-0.966717	-0.964066	-0.943812	-0.966885	-1.05634	-1.11257	-1.07781	-0.777561	0.82664	0.978352	1.02411	0.858435	0.717959	0.622271	0.549127	0.509927	0.368293	0.457612	1.17467	1.07915	1.1007	1.11325	1.1301
Bahamas, The	BHS	Rural population	SP.RUR.TOTL	46130	47541	49015	50501	51847	53097	54416	55796	57221	58573	59535	60072	60371	60512	60554	60530	60495	60495	60465	60377	60185	59626	59040	58472	57911	57367	56815	56218	55596	55000	54574	55027	55568	56140	56624	57032	57388	57704	57999	58213	58480	59171	59813	60475	61152	61847
Bahamas, The	BHS	Employment in agriculture (% of total employment) (modeled ILO estimate)	SL.AGR.EMPL.ZS																																5.25	5.25	5.46	5.43	4.34	5	3.84	3.53	4.03	4.11	4.2	3.71	3	4.43	3.49
Bahamas, The	BHS	Employment in agriculture, male (% of male employment) (modeled ILO estimate)	SL.AGR.EMPL.MA.ZS																																8.51	8.45	8.93	8.64	7.15	8.09	5.46	5.51	6.74	6.77	6.78	5.6	5.18	8.06	6.33
Bahamas, The	BHS	Employment in agriculture, female (% of female employment) (modeled ILO estimate)	SL.AGR.EMPL.FE.ZS																																1.44	1.42	1.39	1.61	1.05	1.22	1.94	1.23	0.93	1.14	1.39	1.65	0.58	0.43	0.34
Bahamas, The	BHS	Agriculture, forestry, and fishing, value added (% of GDP)	NV.AGR.TOTL.ZS																									2.04302	1.9046	1.81193	1.82756		2.01251	2.20853	2.83373	2.66301	2.46129	2.67508	2.83415	2.64691	1.56182	1.37856	1.26759	1.34465	1.19863	1.51332	1.34722	1.16175	1.06444
Bahamas, The	BHS	Agriculture, forestry, and fishing, value added (current US$)	NV.AGR.TOTL.CD																									41700000	44200000	44800000	49600000		61623000	69922000	88162000	82793000	76103000	87181000	97183000	95527000	98900000	94200000	97400000	108600000	99700000	134400000	119500000	105200000	104700000
Bahamas, The	BHS	Annual freshwater withdrawals, agriculture (% of total freshwater withdrawal)	ER.H2O.FWAG.ZS
Bahamas, The	BHS	Rural population living in areas where elevation is below 5 meters (% of total population)	EN.POP.EL5M.RU.ZS																															9.39057										8.59577
Bahamas, The	BHS	Agricultural nitrous oxide emissions (% of total)	EN.ATM.NOXE.AG.ZS											25.1021	24.6394	24.6046	25.2825	22.6902	17.3497	20.038	20.3777	15.1486	15.2219	14.6173	14.2981	13.2977	14.065	13.8898	12.4345	12.8568	13.1759	12.0568	12.2994	40	40	40	50	50	40	40	40	50	40	40	40	40	20	42.8571	33.3333
Bahamas, The	BHS	Agricultural nitrous oxide emissions (thousand metric tons of CO2 equivalent)	EN.ATM.NOXE.AG.KT.CE																															20	20	20	20	20	20	20	20	30	20	20	20	20	10	30	20
Bahamas, The	BHS	Agricultural methane emissions (% of total)	EN.ATM.METH.AG.ZS											9.63362	8.86208	8.2902	7.55955	5.94678	5.53363	5.67744	4.79479	4.67559	4.48692	4.20779	3.98895	3.90946	3.83721	3.84372	4.00562	3.8735	3.58596	3.40329	3.33729	6.25	6.25	5.88235	5.88235	5.88235	5.88235	5.88235	5.55556	5.55556	5.55556	5.55556	5.55556	5.26316	5.26316	9.52381	5
Bahamas, The	BHS	Agricultural methane emissions (thousand metric tons of CO2 equivalent)	EN.ATM.METH.AG.KT.CE																															10	10	10	10	10	10	10	10	10	10	10	10	10	10	20	10
Bahamas, The	BHS	Access to electricity, rural (% of rural population)	EG.ELC.ACCS.RU.ZS																															100	100	100	100	100	100	100	100	100	100	100	100	100	100	100	100
Bahamas, The	BHS	Cereal yield (kg per hectare)	AG.YLD.CREL.KG		666.7	833.3	833.3	892.9	909.1	914.9	937.5	940	980	980.8	990.7	991	1000	1000	1009.9	1021.2	1030.6	1158.7	1142.9	1141.3	1142.9	1165.4	1250	1333.3	1344.3	1344.3	1363.6	1400	1400	1500	1666.7	1666.7	1600	1793.1	1793.1	1793.1	1740	1984.2	2165.7	2476.2	3000	3050	3400	3550	3600
Bahamas, The	BHS	Surface area (sq. km)	AG.SRF.TOTL.K2		13880	13880	13880	13880	13880	13880	13880	13880	13880	13880	13880	13880	13880	13880	13880	13880	13880	13880	13880	13880	13880	13880	13880	13880	13880	13880	13880	13880	13880	13880	13880	13880	13880	13880	13880	13880	13880	13880	13880	13880	13880	13880	13880	13880	13880
Bahamas, The	BHS	Livestock production index (2014-2016 = 100)	AG.PRD.LVSK.XD		27.3	28.06	29.7	31.86	35.27	38.76	39.41	39.7	32.94	30.38	32.14	31.02	65.92	71.79	67.31	76.96	51.19	42.36	34.57	34.07	48.55	43.64	42.39	44.68	47.81	45.82	53.29	54.07	58.89	58.7	49.29	55.28	53.75	46.58	80.36	107	88.38	132.66	128.82	71.65	75.96	76.68	89.02	89.71	91.08
Bahamas, The	BHS	Food production index (2014-2016 = 100)	AG.PRD.FOOD.XD		26.11	27.17	28.68	29.98	31.68	34.29	35.93	36.21	34.31	35.7	34.85	38.15	49.01	51.56	51.43	57.76	49.72	46.35	44.13	43.9	51.11	48.59	46.72	49.12	48.85	47.23	49.87	50.77	53.86	53.7	48.27	48.33	48.54	47.45	60.8	68.8	65.11	80.12	82.15	64.11	67.32	66.11	72.09	75.78	75.63
Bahamas, The	BHS	Crop production index (2014-2016 = 100)	AG.PRD.CROP.XD		25.6	26.78	28.23	29.17	30.13	32.35	34.43	34.7	34.9	37.99	36.01	41.23	41.71	42.83	44.57	49.47	49.09	48.08	48.26	48.15	52.21	50.73	48.59	51.03	49.3	47.84	48.4	49.34	51.68	51.54	47.83	45.33	46.3	47.83	52.35	52.3	55.06	57.43	61.99	60.85	63.59	61.55	64.78	69.76	68.95
Bahamas, The	BHS	Cereal production (metric tons)	AG.PRD.CREL.MT		100	150	200	250	300	430	450	470	490	510	530	550	580	595	610	625	640	730	720	719	720	740	750	800	820	820	750	700	700	750	750	500	400	312	312	312	348	377	379	312	300	305	340	355	360
Bahamas, The	BHS	Agricultural machinery, tractors per 100 sq. km of arable land	AG.LND.TRAC.ZS		41.4286	45.7143	50	54.2857	58.5714	62.8571	67.1429	71.4286	71.4286	75.7143	80	84.2857	88.5714	92.8571	97.1429	101.429	105.714	110	114.286	118.571	122.857	127.143	131.429	135.714	122.5	126.25	130	133.75	137.5	141.25	145	148.75	152.5	208.333	213.333	163.333
Bahamas, The	BHS	Rural land area (sq. km)	AG.LND.TOTL.RU.K2																															12322.9										12305.7
Bahamas, The	BHS	Land area (sq. km)	AG.LND.TOTL.K2		10010	10010	10010	10010	10010	10010	10010	10010	10010	10010	10010	10010	10010	10010	10010	10010	10010	10010	10010	10010	10010	10010	10010	10010	10010	10010	10010	10010	10010	10010	10010	10010	10010	10010	10010	10010	10010	10010	10010	10010	10010	10010	10010	10010	10010
Bahamas, The	BHS	Average precipitation in depth (mm per year)	AG.LND.PRCP.MM		1292	1292	1292	1292	1292	1292	1292	1292	1292	1292	1292	1292	1292	1292	1292	1292	1292	1292	1292	1292	1292	1292	1292	1292	1292	1292	1292	1292	1292	1292	1292	1292	1292	1292	1292	1292	1292	1292	1292	1292	1292	1292	1292	1292	1292
Bahamas, The	BHS	Agricultural irrigated land (% of total agricultural land)	AG.LND.IRIG.AG.ZS
Bahamas, The	BHS	Forest area (% of land area)	AG.LND.FRST.ZS																															50.9351	50.9351	50.9351	50.9351	50.9351	50.9351	50.9351	50.9351	50.9351	50.9351	50.9351	50.9351	50.9351	50.9351	50.9351	50.9351
Bahamas, The	BHS	Forest area (sq. km)	AG.LND.FRST.K2																															5098.6	5098.6	5098.6	5098.6	5098.6	5098.6	5098.6	5098.6	5098.6	5098.6	5098.6	5098.6	5098.6	5098.6	5098.6	5098.6
Bahamas, The	BHS	Rural land area where elevation is below 5 meters (% of total land area)	AG.LND.EL5M.RU.ZS																															69.6114										69.5749
Bahamas, The	BHS	Rural land area where elevation is below 5 meters (sq. km)	AG.LND.EL5M.RU.K2																															8690.05										8685.49
Bahamas, The	BHS	Permanent cropland (% of land area)	AG.LND.CROP.ZS		0.1998	0.1998	0.1998	0.1998	0.1998	0.1998	0.1998	0.1998	0.1998	0.1998	0.1998	0.1998	0.1998	0.1998	0.1998	0.1998	0.1998	0.1998	0.1998	0.1998	0.1998	0.1998	0.1998	0.1998	0.1998	0.1998	0.1998	0.1998	0.1998	0.1998	0.1998	0.1998	0.1998	0.3996	0.3996	0.3996	0.3996	0.3996	0.3996	0.3996	0.3996	0.3996	0.3996	0.3996	0.3996
Bahamas, The	BHS	Land under cereal production (hectares)	AG.LND.CREL.HA		150	180	240	280	330	470	480	500	500	520	535	555	580	595	604	612	621	630	630	630	630	635	600	600	610	610	550	500	500	500	450	300	250	174	174	174	200	190	175	126	100	100	100	100	100
Bahamas, The	BHS	Arable land (% of land area)	AG.LND.ARBL.ZS		0.699301	0.699301	0.699301	0.699301	0.699301	0.699301	0.699301	0.699301	0.699301	0.699301	0.699301	0.699301	0.699301	0.699301	0.699301	0.699301	0.699301	0.699301	0.699301	0.699301	0.699301	0.699301	0.699301	0.699301	0.799201	0.799201	0.799201	0.799201	0.799201	0.799201	0.799201	0.799201	0.799201	0.599401	0.599401	0.599401	0.599401	0.599401	0.599401	0.699301	0.699301	0.699301	0.699301	0.699301	0.699301
Bahamas, The	BHS	Arable land (hectares per person)	AG.LND.ARBL.HA.PC		0.0582285	0.0554214	0.0527748	0.0504377	0.0483262	0.0462587	0.0442486	0.0423073	0.0405222	0.039078	0.0379538	0.0370016	0.0361639	0.0353952	0.0346739	0.0339648	0.0332488	0.0325557	0.0319014	0.0312846	0.0307077	0.0301494	0.0295875	0.0290257	0.0325289	0.0318974	0.0312967	0.0307158	0.0301326	0.0295553	0.0289794	0.0283715	0.027762	0.0204084	0.0200298	0.0196765	0.0193442	0.0190236	0.0187341	0.0215375	0.0212362	0.020958	0.0206801	0.0204029	0.0201263
Bahamas, The	BHS	Arable land (hectares)	AG.LND.ARBL.HA		7000	7000	7000	7000	7000	7000	7000	7000	7000	7000	7000	7000	7000	7000	7000	7000	7000	7000	7000	7000	7000	7000	7000	7000	8000	8000	8000	8000	8000	8000	8000	8000	8000	6000	6000	6000	6000	6000	6000	7000	7000	7000	7000	7000	7000
Bahamas, The	BHS	Agricultural land (% of land area)	AG.LND.AGRI.ZS		0.999001	0.999001	0.999001	0.999001	0.999001	0.999001	0.999001	0.999001	0.999001	0.999001	0.999001	0.999001	0.999001	0.999001	0.999001	1.0989	1.0989	1.0989	1.0989	1.0989	1.0989	1.0989	1.0989	1.0989	1.1988	1.1988	1.1988	1.1988	1.1988	1.1988	1.1988	1.1988	1.1988	1.1988	1.1988	1.1988	1.1988	1.1988	1.1988	1.2987	1.2987	1.2987	1.2987	1.2987	1.2987
Bahamas, The	BHS	Agricultural land (sq. km)	AG.LND.AGRI.K2		100	100	100	100	100	100	100	100	100	100	100	100	100	100	100	110	110	110	110	110	110	110	110	110	120	120	120	120	120	120	120	120	120	120	120	120	120	120	120	130	130	130	130	130	130
Bahamas, The	BHS	Fertilizer consumption (kilograms per hectare of arable land)	AG.CON.FERT.ZS							85.7143	114.286	142.857	142.857	171.429	178.571	207.143	242.571	195	163	222.571	257.143	171.429	171.429	171.429	171.429	157.143	171.429	157.143	62.5	62.5	62.5	62.5	62.5	12.5	37.5	37.5	25	33.3333	33.3333	66.6667	50	50	50	42.8571	114.286
Bahamas, The	BHS	Fertilizer consumption (% of fertilizer production)	AG.CON.FERT.PT.ZS
Bahamas, The	BHS	Agricultural machinery, tractors	AG.AGR.TRAC.NO		29	32	35	38	41	44	47	50	50	53	56	59	62	65	68	71	74	77	80	83	86	89	92	95	98	101	104	107	110	113	116	119	122	125	128	98
Bosnia and Herzegovina	BIH	Agricultural raw materials exports (% of merchandise exports)	TX.VAL.AGRI.ZS.UN																																												9.97355	11.5684	9.78339
Bosnia and Herzegovina	BIH	Agricultural raw materials imports (% of merchandise imports)	TM.VAL.AGRI.ZS.UN																																												0.600511	1.0465	1.23786
Bosnia and Herzegovina	BIH	Rural population (% of total population)	SP.RUR.TOTL.ZS	80.96	80.314	79.563	78.791	77.996	77.183	76.348	75.491	74.613	73.717	72.799	71.906	71.125	70.334	69.529	68.712	67.882	67.043	66.192	65.33	64.457	63.718	63.393	63.067	62.739	62.411	62.081	61.75	61.417	61.085	60.751	60.422	60.113	59.804	59.494	59.183	58.87	58.558	58.245	57.931	57.616	57.302	56.986	56.67	56.352	56.035
Bosnia and Herzegovina	BIH	Rural population growth (annual %)	SP.RUR.TOTL.ZG		1.10527	0.913103	0.810264	0.694457	0.579626	0.452214	0.311151	0.17406	0.0545589	-0.0618308	-0.095917	0.00706274	-0.0665393	-0.14408	-0.206975	-0.276175	-0.349262	-0.426589	-0.491491	-0.525017	-0.29607	0.382731	0.381382	0.334614	0.247815	0.153483	0.0736261	-0.0236362	-0.141569	-0.256818	-0.363472	-5.67797	-8.61717	-5.20953	-0.838356	3.57631	2.98846	1.11331	0.37758	0.0868742	-0.174323	-0.470115	-0.905696	-1.54507	-1.74325
Bosnia and Herzegovina	BIH	Rural population	SP.RUR.TOTL	2641352	2670708	2695206	2717133	2736068	2751973	2764446	2773061	2777892	2779408	2777690	2775027	2775223	2773377	2769384	2763658	2756036	2746427	2734736	2721328	2707078	2699075	2709425	2719778	2728894	2735665	2739867	2741885	2741237	2737359	2730338	2720432	2570270	2358060	2238361	2219674	2300493	2370280	2396816	2405883	2407974	2403780	2392506	2370935	2334584	2294239
Bosnia and Herzegovina	BIH	Employment in agriculture (% of total employment) (modeled ILO estimate)	SL.AGR.EMPL.ZS																																35.34	35.26	34.86	33.78	32.37	30.27	28.71	27.31	26.19	25.23	24.44	23.45	22.7	22.1	21.31
Bosnia and Herzegovina	BIH	Employment in agriculture, male (% of male employment) (modeled ILO estimate)	SL.AGR.EMPL.MA.ZS																																33.92	33.93	33.73	32.84	31.56	29.8	27.93	26.42	25.01	23.64	23.02	22.2	21.52	21.12	20.41
Bosnia and Herzegovina	BIH	Employment in agriculture, female (% of female employment) (modeled ILO estimate)	SL.AGR.EMPL.FE.ZS																																37.82	37.55	36.81	35.44	33.8	31.11	30.09	28.88	28.31	28.05	26.97	25.7	24.83	23.87	23
Bosnia and Herzegovina	BIH	Agriculture, forestry, and fishing, value added (% of GDP)	NV.AGR.TOTL.ZS																																			35.8533	20.7	20.7	17.518	15.9604	13.263	9.00146	9.12058	8.8735	8.10502	8.5835	8.29737
Bosnia and Herzegovina	BIH	Agriculture, forestry, and fishing, value added (current US$)	NV.AGR.TOTL.CD																																			4.50247e+08	3.86381e+08	5.76711e+08	6.4323e+08	6.57042e+08	6.21468e+08	5.01148e+08	5.29064e+08	5.97078e+08	6.8881e+08	8.71873e+08	9.3121e+08
Bosnia and Herzegovina	BIH	Annual freshwater withdrawals, agriculture (% of total freshwater withdrawal)	ER.H2O.FWAG.ZS
Bosnia and Herzegovina	BIH	Rural population living in areas where elevation is below 5 meters (% of total population)	EN.POP.EL5M.RU.ZS																															0.0164394										0.0140847
Bosnia and Herzegovina	BIH	Agricultural nitrous oxide emissions (% of total)	EN.ATM.NOXE.AG.ZS											78.0178	78.1527	78.9953	78.2495	77.8496	79.6739	80.3033	79.086	78.5698	78.7053	77.251	80.4818	79.375	78.0253	78.9429	77.1687	76.1379	75.9481	74.2552	74.4066	69.6429	59.1667	80.9524	86.4865	92.3077	98.1818	92	93.4426	92.3077	91.6667	91.7647	84.5238	85.3659	87.013	89.5833	90
Bosnia and Herzegovina	BIH	Agricultural nitrous oxide emissions (thousand metric tons of CO2 equivalent)	EN.ATM.NOXE.AG.KT.CE																															780	710	680	640	600	540	460	570	720	770	780	710	700	670	860	810
Bosnia and Herzegovina	BIH	Agricultural methane emissions (% of total)	EN.ATM.METH.AG.ZS											54.0493	54.3843	53.6351	54.3464	53.7039	57.3106	56.6962	55.5407	53.9643	52.4172	49.1758	46.8565	42.8543	39.3798	38.8977	37.6978	37.5612	37.4572	38.5616	36.8395	38.2178	37.5758	56.6154	71.8367	67.3469	60.9865	45.4183	46.9595	44.4785	44.152	43.8547	42.4581	48.8136	48.7421	48.2143	47.6879
Bosnia and Herzegovina	BIH	Agricultural methane emissions (thousand metric tons of CO2 equivalent)	EN.ATM.METH.AG.KT.CE																															1930	1860	1840	1760	1650	1360	1140	1390	1450	1510	1570	1520	1440	1550	1620	1650
Bosnia and Herzegovina	BIH	Access to electricity, rural (% of rural population)	EG.ELC.ACCS.RU.ZS																															100	100	100	100	100	100	100	100	100	100	100	100	100	100	100	100
Bosnia and Herzegovina	BIH	Cereal yield (kg per hectare)	AG.YLD.CREL.KG																																	3552.8	3504	3606	3586.3	3536.8	3523.7	3481.2	3756.4	2550.2	3201.7	3828.2	2521.6	4433.5	4253.3
Bosnia and Herzegovina	BIH	Surface area (sq. km)	AG.SRF.TOTL.K2		51210	51210	51210	51210	51210	51210	51210	51210	51210	51210	51210	51210	51210	51210	51210	51210	51210	51210	51210	51210	51210	51210	51210	51210	51210	51210	51210	51210	51210	51210	51210	51210	51210	51210	51210	51210	51210	51210	51210	51210	51210	51210	51210	51210	51210
Bosnia and Herzegovina	BIH	Livestock production index (2014-2016 = 100)	AG.PRD.LVSK.XD																																	82.41	76.75	65.44	56.77	37.69	51.28	64.83	58.9	61.65	57.57	57.96	61.86	75.15	85.13
Bosnia and Herzegovina	BIH	Food production index (2014-2016 = 100)	AG.PRD.FOOD.XD																																	78.82	72.65	63.8	60.67	56.29	70.82	79.35	76.48	65.58	70.13	74.14	69.13	92.66	92.52
Bosnia and Herzegovina	BIH	Crop production index (2014-2016 = 100)	AG.PRD.CROP.XD																																	77.05	70.86	63	62.75	65.97	81	87.37	86	68	77.04	83.29	73.34	102.19	96.91
Bosnia and Herzegovina	BIH	Cereal production (metric tons)	AG.PRD.CREL.MT																																	1080400	962300	847400	671360	841400	1242059	1326660	1368792	930230	1137981	1307700	793364	1438704	1349772
Bosnia and Herzegovina	BIH	Agricultural machinery, tractors per 100 sq. km of arable land	AG.LND.TRAC.ZS																																	235.294	294.118	341.176	341.176	322.222
Bosnia and Herzegovina	BIH	Rural land area (sq. km)	AG.LND.TOTL.RU.K2																															49460.4										49307.2
Bosnia and Herzegovina	BIH	Land area (sq. km)	AG.LND.TOTL.K2		51200	51200	51200	51200	51200	51200	51200	51200	51200	51200	51200	51200	51200	51200	51200	51200	51200	51200	51200	51200	51200	51200	51200	51200	51200	51200	51200	51200	51200	51200	51200	51200	51200	51200	51200	51200	51200	51200	51200	51200	51200	51200	51200	51200	51200
Bosnia and Herzegovina	BIH	Average precipitation in depth (mm per year)	AG.LND.PRCP.MM																																	1028	1028	1028	1028	1028	1028	1028	1028	1028	1028	1028	1028	1028	1028
Bosnia and Herzegovina	BIH	Agricultural irrigated land (% of total agricultural land)	AG.LND.IRIG.AG.ZS
Bosnia and Herzegovina	BIH	Forest area (% of land area)	AG.LND.FRST.ZS																																	42.7799	42.5878	42.3957	42.2036	42.0115	41.8194	41.6273	41.4353	41.2432	41.2256	41.208	41.1905	41.1729	41.1554
Bosnia and Herzegovina	BIH	Forest area (sq. km)	AG.LND.FRST.K2																																	21903.3	21805	21706.6	21608.2	21509.9	21411.5	21313.2	21214.8	21116.5	21107.5	21098.5	21089.5	21080.5	21071.5
Bosnia and Herzegovina	BIH	Rural land area where elevation is below 5 meters (% of total land area)	AG.LND.EL5M.RU.ZS																															0.00572063										0.00572063
Bosnia and Herzegovina	BIH	Rural land area where elevation is below 5 meters (sq. km)	AG.LND.EL5M.RU.K2																															2.90474										2.90474
Bosnia and Herzegovina	BIH	Permanent cropland (% of land area)	AG.LND.CROP.ZS																																	2.92969	2.73438	2.53906	2.44141	2.34375	2.24609	2.14844	2.05078	1.95312	1.89453	1.875	1.85547	1.90234	1.85547
Bosnia and Herzegovina	BIH	Land under cereal production (hectares)	AG.LND.CREL.HA																																	304100	274631	235000	187200	237900	352483	381096	364394	364765	355432	341599	314624	324504	317350
Bosnia and Herzegovina	BIH	Arable land (% of land area)	AG.LND.ARBL.ZS																																	16.6016	16.6016	16.6016	16.6016	17.5781	17.5781	18.5547	18.5547	19.5312	19.7266	19.4727	19.8633	20.0781	20.0195
Bosnia and Herzegovina	BIH	Arable land (hectares per person)	AG.LND.ARBL.HA.PC																																	0.198796	0.215573	0.225924	0.226635	0.230312	0.222346	0.230859	0.22875	0.239272	0.240767	0.237471	0.243083	0.248138	0.250348
Bosnia and Herzegovina	BIH	Arable land (hectares)	AG.LND.ARBL.HA																																	850000	850000	850000	850000	900000	900000	950000	950000	1000000	1010000	997000	1017000	1028000	1025000
Bosnia and Herzegovina	BIH	Agricultural land (% of land area)	AG.LND.AGRI.ZS		42.9688	42.9688	42.9688	42.9688	42.9688	42.9688	42.9688	42.9688	42.9688	42.9688	42.9688	42.9688	42.9688	42.9688	42.9688	42.9688	42.9688	42.9688	42.9688	42.9688	42.9688	42.9688	42.9688	42.9688	42.9688	42.9688	42.9688	42.9688	42.9688	42.9688	42.9688	42.9688	42.7734	42.5781	42.4805	42.3828	42.2852	42.1875	41.1133	41.6016	41.5234	41.4648	42.3633	42.3711	42.1289
Bosnia and Herzegovina	BIH	Agricultural land (sq. km)	AG.LND.AGRI.K2		22000	22000	22000	22000	22000	22000	22000	22000	22000	22000	22000	22000	22000	22000	22000	22000	22000	22000	22000	22000	22000	22000	22000	22000	22000	22000	22000	22000	22000	22000	22000	22000	21900	21800	21750	21700	21650	21600	21050	21300	21260	21230	21690	21694	21570
Bosnia and Herzegovina	BIH	Fertilizer consumption (kilograms per hectare of arable land)	AG.CON.FERT.ZS																																				17.6471	10	10	49.4737	44.2105	41.8	32.2772	32.6981	17.6568	58.1794	57.593
Bosnia and Herzegovina	BIH	Fertilizer consumption (% of fertilizer production)	AG.CON.FERT.PT.ZS
Bosnia and Herzegovina	BIH	Agricultural machinery, tractors	AG.AGR.TRAC.NO																																	20000	25000	29000	29000	29000
Belarus	BLR	Agricultural raw materials exports (% of merchandise exports)	TX.VAL.AGRI.ZS.UN																																							3.08907	3.4888	3.62338	3.36849	3.71031	3.57596	3.08718	2.50795
Belarus	BLR	Agricultural raw materials imports (% of merchandise imports)	TM.VAL.AGRI.ZS.UN																																							2.43203	2.68117	2.30225	2.31307	2.25648	2.14996	1.83258	1.6811
Belarus	BLR	Rural population (% of total population)	SP.RUR.TOTL.ZS	67.599	66.478	65.337	64.178	63	61.873	60.731	59.578	58.412	57.24	55.99	54.651	53.303	51.954	50.6	49.386	48.171	46.961	45.753	44.598	43.502	42.416	41.336	40.264	39.2	38.167	37.143	36.13	35.128	34.415	34.019	33.626	33.234	32.845	32.459	32.074	31.692	31.313	30.936	30.518	30.027	29.542	29.061	28.585	28.113	27.646
Belarus	BLR	Rural population growth (annual %)	SP.RUR.TOTL.ZG		-0.78308	-0.760174	-0.773605	-0.826811	-0.803854	-0.863369	-0.896868	-0.969665	-1.0652	-1.32248	-1.58803	-1.69557	-1.82282	-1.9913	-1.89951	-2.02235	-1.99296	-1.95296	-1.93932	-1.87448	-1.83572	-1.90179	-1.94457	-1.99973	-2.01679	-2.04021	-2.09037	-2.52609	-1.75516	-0.96729	-1.11582	-0.952904	-0.95663	-1.30038	-1.51762	-1.53479	-1.6187	-1.66174	-1.8104	-2.09312	-2.14135	-2.27816	-2.3513	-2.34718	-2.35811
Belarus	BLR	Rural population	SP.RUR.TOTL	5541766	5498539	5456899	5414847	5370261	5327265	5281469	5234313	5183803	5128878	5061496	4981753	4897996	4809523	4714698	4625987	4533373	4443919	4357973	4274272	4194898	4118594	4041007	3963186	3884720	3807158	3730271	3653104	3561979	3500006	3466314	3427851	3395342	3363016	3319567	3269569	3219771	3168072	3115862	3059960	2996577	2933092	2867027	2800401	2735436	2671686
Belarus	BLR	Employment in agriculture (% of total employment) (modeled ILO estimate)	SL.AGR.EMPL.ZS																																15.1	15.43	15.52	15.68	15.89	15.88	15.69	15.51	15.38	15.12	14.72	14.41	13.97	13.5	12.99
Belarus	BLR	Employment in agriculture, male (% of male employment) (modeled ILO estimate)	SL.AGR.EMPL.MA.ZS																																19.31	19.92	19.83	20.02	20.59	20.59	20.22	19.86	19.82	19.49	18.83	18.5	17.84	17.25	16.61
Belarus	BLR	Employment in agriculture, female (% of female employment) (modeled ILO estimate)	SL.AGR.EMPL.FE.ZS																																10.66	10.74	11.07	11.24	11.11	11.06	11.06	11.06	10.87	10.69	10.58	10.32	10.12	9.76	9.38
Belarus	BLR	Agriculture, forestry, and fishing, value added (% of GDP)	NV.AGR.TOTL.ZS																															22.9469	22.2222	22.8261	17.1574	13.5896	15.7665	15.0986	13.4179	12.0618	12.7006	12.0968	10.3504	10.1284	8.63563	8.85025	8.51859
Belarus	BLR	Agriculture, forestry, and fishing, value added (current US$)	NV.AGR.TOTL.CD																															4968000000	4000000000	3.88889e+09	2.79339e+09	2.0292e+09	2.203e+09	2.22808e+09	1.89574e+09	1.83604e+09	1.54166e+09	1.54076e+09	1.27878e+09	1.47817e+09	1.53954e+09	2.04833e+09	2.57326e+09
Belarus	BLR	Annual freshwater withdrawals, agriculture (% of total freshwater withdrawal)	ER.H2O.FWAG.ZS																																				28.6869	27.8159	26.9191	25.9951	25.0429	24.061	24.0446	24.0278	24.0105	23.9926	23.9742
Belarus	BLR	Rural population living in areas where elevation is below 5 meters (% of total population)	EN.POP.EL5M.RU.ZS																															0										0
Belarus	BLR	Agricultural nitrous oxide emissions (% of total)	EN.ATM.NOXE.AG.ZS											60.4512	60.7415	60.4541	59.4789	58.8134	58.876	58.2234	58.6264	59.2245	59.1972	61.0016	62.5953	65.0128	65.523	66.3676	67.5895	68.9455	69.734	69.6507	69.5638	93.0936	92.7273	91.5073	91.7981	92.3525	92.6706	92.437	92.3722	92.1519	92.1968	92.0103	87.2757	92.672	93.0009	93.0472	93.1667
Belarus	BLR	Agricultural nitrous oxide emissions (thousand metric tons of CO2 equivalent)	EN.ATM.NOXE.AG.KT.CE																															16310	15300	11960	11640	11110	11000	11000	11020	10920	10870	10710	10700	10370	10630	10840	11180
Belarus	BLR	Agricultural methane emissions (% of total)	EN.ATM.METH.AG.ZS											84.8135	84.9973	84.8281	84.5176	84.3267	84.1495	83.5849	83.1067	82.8431	82.7138	82.3306	81.9415	81.6542	81.4397	81.2221	80.9419	80.5661	80.4236	78.8602	78.3746	80.2887	80.468	79.375	79.8088	79.4727	78.5714	75.3535	73.9576	73.283	72.3611	69.7924	69.2644	68.1449	66.2261	62.5889	63.9594
Belarus	BLR	Agricultural methane emissions (thousand metric tons of CO2 equivalent)	EN.ATM.METH.AG.KT.CE																															16130	15820	13970	13360	12660	11880	11190	10820	10670	10420	9750	9510	9220	9020	8800	8820
Belarus	BLR	Access to electricity, rural (% of rural population)	EG.ELC.ACCS.RU.ZS																															100	100	100	100	100	100	100	100	100	100	100	100	100	100	100	100
Belarus	BLR	Cereal yield (kg per hectare)	AG.YLD.CREL.KG																																	2741.1	2791.1	2268.3	2063.2	2191	2405.7	1889.9	1501.5	1949.7	2000.7	2477.8	2433	2986.1	2848.5
Belarus	BLR	Surface area (sq. km)	AG.SRF.TOTL.K2		207600	207600	207600	207600	207600	207600	207600	207600	207600	207600	207600	207600	207600	207600	207600	207600	207600	207600	207600	207600	207600	207600	207600	207600	207600	207600	207600	207600	207600	207600	207600	207600	207600	207600	207600	207600	207600	207600	207600	207600	207600	207600	207600	207600	207600
Belarus	BLR	Livestock production index (2014-2016 = 100)	AG.PRD.LVSK.XD																																	94.32	85.41	80.72	72.24	68.59	69.63	72.12	67.73	62.2	65.94	64.49	62.55	66.57	73.99
Belarus	BLR	Food production index (2014-2016 = 100)	AG.PRD.FOOD.XD																																	92.45	96.09	80.47	78.12	80.54	73.76	72.9	67.55	71	71.81	72.62	73.65	83.49	82.62
Belarus	BLR	Crop production index (2014-2016 = 100)	AG.PRD.CROP.XD																																	91.16	109.52	80.85	86.28	95.45	78.56	74.05	67.11	81.82	78.91	82.2	87.31	104.53	93.56
Belarus	BLR	Cereal production (metric tons)	AG.PRD.CREL.MT																																	7135000	7.32907e+06	5.95181e+06	5.32955e+06	5.4961e+06	5.93734e+06	4.51098e+06	3.42732e+06	4.57926e+06	4.8854e+06	5.72374e+06	5.13206e+06	6.60494e+06	6.1043e+06
Belarus	BLR	Agricultural machinery, tractors per 100 sq. km of arable land	AG.LND.TRAC.ZS																																	206.936	202.163	201.913	186.045	163.403	155.951	136.738	126.448	118.868	116.067	110.938	105.577	99.7296	96.6817
Belarus	BLR	Rural land area (sq. km)	AG.LND.TOTL.RU.K2																															201159										201168
Belarus	BLR	Land area (sq. km)	AG.LND.TOTL.K2		202928	202928	202928	202928	202928	202928	202928	202928	202928	202928	202928	202928	202928	202928	202928	202928	202928	202928	202928	202928	202928	202928	202928	202928	202928	202928	202928	202928	202928	202928	202928	202928	202892	202878	202868	202854	202855	202829	202835	202848	202844	202829	202826	202815	202833
Belarus	BLR	Average precipitation in depth (mm per year)	AG.LND.PRCP.MM																																	618	618	618	618	618	618	618	618	618	618	618	618	618	618
Belarus	BLR	Agricultural irrigated land (% of total agricultural land)	AG.LND.IRIG.AG.ZS																																										1.25986	1.27424	1.26864	1.27275	1.27389
Belarus	BLR	Forest area (% of land area)	AG.LND.FRST.ZS																																	38.8246	39.0745	39.3202	39.5651	39.8109	40.0537	40.3019	40.5438	40.7842	40.961	41.1401	41.3167	41.495	41.6673
Belarus	BLR	Forest area (sq. km)	AG.LND.FRST.K2																																	78786	79279	79772	80265	80758	81251	81744	82237	82730	83087	83444	83801	84158	84515
Belarus	BLR	Rural land area where elevation is below 5 meters (% of total land area)	AG.LND.EL5M.RU.ZS																															0										0
Belarus	BLR	Rural land area where elevation is below 5 meters (sq. km)	AG.LND.EL5M.RU.K2																															0										0
Belarus	BLR	Permanent cropland (% of land area)	AG.LND.CROP.ZS																																	0.872231	0.709737	0.724573	0.724609	0.719729	0.709867	0.611352	0.611334	0.611295	0.606377	0.601492	0.59164	0.586742	0.581759
Belarus	BLR	Land under cereal production (hectares)	AG.LND.CREL.HA																																	2603000	2625828	2623860	2583092	2508524	2468056	2386888	2282620	2348652	2441884	2310016	2109314	2211921	2142953
Belarus	BLR	Arable land (% of land area)	AG.LND.ARBL.ZS																																	29.9811	30.085	30.6835	30.7195	30.7117	30.4405	30.5035	30.478	30.2345	28.4011	27.6883	27.457	27.355	27.323
Belarus	BLR	Arable land (hectares per person)	AG.LND.ARBL.HA.PC																																	0.595509	0.596149	0.608686	0.61135	0.613215	0.610333	0.614279	0.616551	0.614553	0.580246	0.569254	0.568454	0.570187	0.573474
Belarus	BLR	Arable land (hectares)	AG.LND.ARBL.HA																																	6084000	6104000	6225000	6232000	6230000	6175000	6187000	6182000	6133000	5761000	5616000	5569000	5548000	5542000
Belarus	BLR	Agricultural land (% of land area)	AG.LND.AGRI.ZS		46.2775	46.2775	46.2775	46.2775	46.2775	46.2775	46.2775	46.2775	46.2775	46.2775	46.2775	46.2775	46.2775	46.2775	46.2775	46.2775	46.2775	46.2775	46.2775	46.2775	46.2775	46.2775	46.2775	46.2775	46.2775	46.2775	46.2775	46.2775	46.2775	46.2775	46.2775	46.2775	46.1033	46.0671	46.0349	46.0085	45.8751	45.8859	45.7564	45.6105	45.0001	44.4956	44.304	44.1634	44.12
Belarus	BLR	Agricultural land (sq. km)	AG.LND.AGRI.K2		93910	93910	93910	93910	93910	93910	93910	93910	93910	93910	93910	93910	93910	93910	93910	93910	93910	93910	93910	93910	93910	93910	93910	93910	93910	93910	93910	93910	93910	93910	93910	93910	93540	93460	93390	93330	93060	93070	92810	92520	91280	90250	89860	89570	89490
Belarus	BLR	Fertilizer consumption (kilograms per hectare of arable land)	AG.CON.FERT.ZS																																	229.29	123.198	86.747	83.9217	124.719	138.462	149.507	127.952	131.257	131.922	135.986	135.626	146.918	167.701
Belarus	BLR	Fertilizer consumption (% of fertilizer production)	AG.CON.FERT.PT.ZS																																	35.0529	30.4096	18.3517	16.0228	23.8556	22.7751	23.0071	18.8504	19.9588	17.354	16.8577	15.1109	14.8431	16.2913
Belarus	BLR	Agricultural machinery, tractors	AG.AGR.TRAC.NO																																	125900	123400	125691	115943	101800	96300	84600	78170	72902	66866	62303	58796	55330	53581
Belize	BLZ	Agricultural raw materials exports (% of merchandise exports)	TX.VAL.AGRI.ZS.UN																2.64857	4.43964	2.49566	2.54857	5.33238	2.80658		7.28627	3.49522	3.75235	1.93361	1.41252	3.47377					3.36415	2.69546	3.35445	1.46452	1.00963	1.6683	1.98917	0.0387684	1.40051	0.812871	0.918686	1.21029	0.851914	0.700274
Belize	BLZ	Agricultural raw materials imports (% of merchandise imports)	TM.VAL.AGRI.ZS.UN																0.477526	0.397275	0.474227	0.442566	0.48431	0.310059		0.972803	0.21832	0.252787	0.242727	0.184432	0.222837					1.02409	0.539972	0.348183	0.254515	0.274546	0.272343	0.396098	4.29647	0.597617	0.800365	0.495725	0.428719	0.438243	0.799304
Belize	BLZ	Rural population (% of total population)	SP.RUR.TOTL.ZS	45.972	46.28	46.59	46.899	47.21	47.519	47.83	48.14	48.451	48.762	49.037	49.195	49.354	49.512	49.671	49.829	49.988	50.146	50.305	50.463	50.626	50.817	51.008	51.199	51.39	51.581	51.772	51.963	52.154	52.345	52.535	52.729	52.941	53.152	53.363	53.575	53.786	53.997	54.207	54.418	54.602	54.619	54.636	54.653	54.67	54.687
Belize	BLZ	Rural population growth (annual %)	SP.RUR.TOTL.ZG		3.21064	3.22685	3.40243	3.56348	3.61967	3.68106	3.69776	3.663	3.49016	2.87108	2.11451	1.90398	1.76498	1.68742	1.99907	2.33831	2.32736	2.31592	2.37255	2.62972	2.84714	2.79662	2.7368	2.69557	2.6699	2.64091	2.60898	2.58652	2.5598	2.5178	2.46817	2.4375	2.41536	2.55598	2.95365	3.43401	3.80051	3.91266	3.80954	3.58063	3.18196	3.16036	3.11276	3.06383	3.0171
Belize	BLZ	Rural population	SP.RUR.TOTL	42020	43391	44814	46365	48047	49818	51686	53633	55634	57610	59288	60555	61719	62818	63887	65177	66719	68290	69890	71568	73475	75597	77741	79898	82081	84302	86558	88846	91174	93538	95923	98320	100746	103209	105881	109055	112865	117237	121915	126649	131266	135510	139861	144283	148772	153329
Belize	BLZ	Employment in agriculture (% of total employment) (modeled ILO estimate)	SL.AGR.EMPL.ZS																																24.31	24.17	23.94	23.11	27.15	28.68	29.91	25.02	27.47	26.01	24.67	23.34	22	20.78	19.56
Belize	BLZ	Employment in agriculture, male (% of male employment) (modeled ILO estimate)	SL.AGR.EMPL.MA.ZS																																32.09	32.07	31.9	30.67	35.58	38.26	39.37	33.14	36.35	34.84	33.51	32.2	30.58	29.15	27.69
Belize	BLZ	Employment in agriculture, female (% of female employment) (modeled ILO estimate)	SL.AGR.EMPL.FE.ZS																																4.57	4.57	4.45	4.36	5.9	4.97	5.83	5.05	6.13	5.57	5.04	4.56	4.06	3.63	3.23
Belize	BLZ	Agriculture, forestry, and fishing, value added (% of GDP)	NV.AGR.TOTL.ZS																			28.9802	28.0632	22.8753	22.3913	19.0335	18.5916	17.7287	17.366	17.843	19.0466	18.1102	17.2913	13.3217	12.191	11.8792	11.2092	11.4113	11.9838	11.8016	11.391	10.8168	11.3442	10.8541	9.58266	9.25923	10.5436	10.4248	9.82464
Belize	BLZ	Agriculture, forestry, and fishing, value added (current US$)	NV.AGR.TOTL.CD																			39500000	42600000	4.52789e+07	4.39071e+07	3.46803e+07	3.57151e+07	3.80072e+07	3.69277e+07	4.13313e+07	5.35366e+07	5.79695e+07	6.38279e+07	7.32027e+07	73024300	82382400	84181450	88038350	98087750	100490650	98873800	98865150	110606200	121132250	111446300	114166350	136856250	144852200	143587050
Belize	BLZ	Annual freshwater withdrawals, agriculture (% of total freshwater withdrawal)	ER.H2O.FWAG.ZS																												90	79.4025	71.3061	64.9189	59.7512	55.4842	51.9014	55.8334	58.4514	61.2677	63.4373	65.16	66.561	67.7228	67.7228	67.7228	67.7228	67.7228	67.7228
Belize	BLZ	Rural population living in areas where elevation is below 5 meters (% of total population)	EN.POP.EL5M.RU.ZS																															8.20576										6.11243
Belize	BLZ	Agricultural nitrous oxide emissions (% of total)	EN.ATM.NOXE.AG.ZS											89.896	89.2003	89.227	88.8442	88.3849	88.4707	88.0939	87.131	86.7071	87.3849	86.3096	85.926	86.4903	85.312	85.0112	85.5006	85.0976	86.1067	87.6008	86.3968	90.9091	90.9091	83.3333	90.9091	90.9091	90	80	80	81.8182	90.9091	81.8182	81.8182	88.8889	91.6667	83.3333	78.5714
Belize	BLZ	Agricultural nitrous oxide emissions (thousand metric tons of CO2 equivalent)	EN.ATM.NOXE.AG.KT.CE																															100	100	100	100	100	90	80	80	90	100	90	90	160	220	100	110
Belize	BLZ	Agricultural methane emissions (% of total)	EN.ATM.METH.AG.ZS											63.3288	67.1709	67.1117	66.991	68.7874	69.6323	70.0828	67.9748	66.2375	69.5648	68.0828	66.9705	69.4594	64.1186	64.8792	64.6659	65.1608	66.5146	67.02	66.7828	1.63399	1.60256	1.88088	1.54321	1.51286	1.44928	1.79775	2.35294	3.84615	7.8125	42.8571	41.6667	38.4615	37.931	35.7143	33.3333
Belize	BLZ	Agricultural methane emissions (thousand metric tons of CO2 equivalent)	EN.ATM.METH.AG.KT.CE																															100	100	120	100	100	80	80	80	90	100	90	100	100	110	100	100
Belize	BLZ	Access to electricity, rural (% of rural population)	EG.ELC.ACCS.RU.ZS																																42.7948	52.5183	54.21	55.8925	57.5685	59.2378	60.9026	62.5631	64.2206	65.697	67.3875	68.855	70.3073	71.7433	73.1613
Belize	BLZ	Cereal yield (kg per hectare)	AG.YLD.CREL.KG		596.4	598.8	694.8	697.3	742	550.9	1027.9	1176.3	1272.7	1628.7	1529.1	1414.9	1860.7	1313.2	1054.7	1450.4	1592.2	1851.9	1711.2	1988.6	2071.5	2030.5	1865.2	1526	1515.9	1753	1706.6	1686.6	1612.4	2013.8	2485.1	2289.7	2185.3	1898.1	1917.7	2504.9	2394.2	2458.5	2805.4	2418.3	3100	2448.9	2851.8	2365.7	2869.5
Belize	BLZ	Surface area (sq. km)	AG.SRF.TOTL.K2		22970	22970	22970	22970	22970	22970	22970	22970	22970	22970	22970	22970	22970	22970	22970	22970	22970	22970	22970	22970	22970	22970	22970	22970	22970	22970	22970	22970	22970	22970	22970	22970	22970	22970	22970	22970	22970	22970	22970	22970	22970	22970	22970	22970	22970
Belize	BLZ	Livestock production index (2014-2016 = 100)	AG.PRD.LVSK.XD		11.19	11.63	12.46	12.62	13.85	14.37	15.13	15.52	12.78	13.62	17.29	17.78	22.26	20.65	19.73	23.85	23.83	23.75	25.89	27.35	28.31	28	36.75	38.01	38.01	40.79	41.8	42.32	27.54	43.08	43.73	48.08	34.6	44.85	46.71	47.57	46.95	46.66	51.2	51.8	75.37	80.4	82.28	86.56	77.88
Belize	BLZ	Food production index (2014-2016 = 100)	AG.PRD.FOOD.XD		14.16	11.9	13.09	15.88	16.88	19.38	21.35	23.87	21.93	23.5	25.53	26.68	29.04	31.35	29.03	27.85	32.98	37.03	33.89	39.84	39.88	42.32	39.57	40.36	40.03	41.71	47.27	45.05	46.46	53.27	50.82	62.36	64.11	61.76	68.79	74.03	80.96	75.04	82.13	94.05	95.54	87.11	89.37	100.2	102.35
Belize	BLZ	Crop production index (2014-2016 = 100)	AG.PRD.CROP.XD		14.9	11.96	13.24	16.7	17.63	20.63	22.9	25.97	24.23	25.97	27.59	28.91	30.73	34.03	31.35	28.83	35.27	40.35	35.89	42.97	42.78	45.9	40.24	40.91	40.51	41.9	48.61	45.7	51.2	55.8	52.57	65.91	71.52	65.99	74.32	80.66	89.5	82.25	89.96	104.83	100.8	88.96	91.32	103.8	108.51
Belize	BLZ	Cereal production (metric tons)	AG.PRD.CREL.MT		4848	3245	3856	5084	5819	4478	8328	9893	11181	19369	20424	20409	24267	20321	16646	24449	25644	25854	22090	27443	31967	29121	23722	21830	25209	22887	27818	28672	28572	29835	42005	38130	43640	34364	43264	55948	59873	52236	62300	47875	57267	56428	60036	53937	71758
Belize	BLZ	Agricultural machinery, tractors per 100 sq. km of arable land	AG.LND.TRAC.ZS		58.6111	74.7222	84.8649	108.649	108.108	118.421	131.579	138.158	141.026	146.923	149	154.75	156.585	162.195	163.81	169.048	170.698	176.047	181.395	178.444	179.348	183.696	189.13	194.13	218.605
Belize	BLZ	Rural land area (sq. km)	AG.LND.TOTL.RU.K2																															21764.1										21734.3
Belize	BLZ	Land area (sq. km)	AG.LND.TOTL.K2		22810	22810	22810	22810	22810	22810	22810	22810	22810	22810	22810	22810	22810	22810	22810	22810	22810	22810	22810	22810	22810	22810	22810	22810	22810	22810	22810	22810	22810	22810	22810	22810	22810	22810	22810	22810	22810	22810	22810	22810	22810	22810	22810	22810	22810
Belize	BLZ	Average precipitation in depth (mm per year)	AG.LND.PRCP.MM		1705	1705	1705	1705	1705	1705	1705	1705	1705	1705	1705	1705	1705	1705	1705	1705	1705	1705	1705	1705	1705	1705	1705	1705	1705	1705	1705	1705	1705	1705	1705	1705	1705	1705	1705	1705	1705	1705	1705	1705	1705	1705	1705	1705	1705
[truncated: 10,053 more rows]
[truncated: 16 more columns]

## Sheet: Worldbank urban population
Data Source	World Development Indicators
Last Updated Date	2023-03-01
[truncated: 267 more rows]
[truncated: 16 more columns]

## Sheet: FAOSTAT Food Supply
FAOSTAT Food Balance Sheet Food Supply Ecuador - used as a proxy for diet proportions based on the assumption of satisified demand
[truncated: 102 more rows]
